# Supplementary material for: Bilophila wadsworthia aggravates high fat diet induced metabolic dysfunctions in mice
Source: Nat Commun. 2018 Jul 18;9:2802. doi: 10.1038/s41467-018-05249-7 (PMC6052103; doi:10.1038/s41467-018-05249-7)
Supplement: Supplementary file 4 — Supplementary Data 1 [file 41467_2018_5249_MOESM4_ESM.xlsx]

## Sheet: Table S1.xls
Table S1. Table of differentially expressed host genes between mice with CD and HFD.
Gene ID	Gene Symbol	Gen Description	LogFC	AveExpr	P.Value	adj.P.Val
81489	Dnajb1	Mus musculus DnaJ (Hsp40) homolog, subfamily B, member 1 (Dnajb1), transcript variant 1, mRNA [NM_018808]	-0.977162	13.1454	6.2e-11	1.31e-06
227231	Cps1	Mus musculus carbamoyl-phosphate synthetase 1 (Cps1), mRNA [NM_001080809]	1.39234	7.93524	8.68e-10	6.95e-06
58801	Pmaip1	Mus musculus phorbol-12-myristate-13-acetate-induced protein 1 (Pmaip1), mRNA [NM_021451]	-0.896451	10.1085	9.88e-10	6.95e-06
11668	Aldh1a1	Mus musculus aldehyde dehydrogenase family 1, subfamily A1 (Aldh1a1), mRNA [NM_013467]	-0.693345	15.8191	3.95e-09	1.67e-05
11808	Apoa4	Mus musculus apolipoprotein A-IV (Apoa4), mRNA [NM_007468]	3.46588	7.68172	3.3e-09	1.67e-05
280662	Afm, Afm	Mus musculus afamin (Afm), mRNA [NM_145146], afamin [Source:MGI Symbol;Acc:MGI:2429409] [ENSMUST00000128740]	-1.0471	9.45406	1.13e-08	3.98e-05
107753	Lgals2	Mus musculus lectin, galactose-binding, soluble 2 (Lgals2), mRNA [NM_025622]	1.29587	11.493	1.79e-08	5.39e-05
14732	Gpam, Gpam	Mus musculus glycerol-3-phosphate acyltransferase, mitochondrial (Gpam), mRNA [NM_008149], PREDICTED: Mus musculus glycerol-3-phosphate acyltransferase, mitochondrial (Gpam), transcript variant X2, mRNA [XM_011247147]	-0.865828	8.8112	3.05e-08	8.06e-05
105171	Arrdc3, Arrdc3	arrestin domain containing 3 [Source:MGI Symbol;Acc:MGI:2145242] [ENSMUST00000159090], Mus musculus arrestin domain containing 3 (Arrdc3), mRNA [NM_001042591]	-0.857691	7.98901	3.47e-08	8.13e-05
19252	Dusp1	Mus musculus dual specificity phosphatase 1 (Dusp1), mRNA [NM_013642]	-1.16853	10.8281	9.2e-08	0.000193709
330635	3830612M24	Mus musculus 18 days pregnant adult female placenta and extra embryonic tissue cDNA, RIKEN full-length enriched library, clone:3830612M24 product:unclassifiable, full insert sequence. [AK028406]	-0.654396	8.41916	1.01e-07	0.000193709
208677	Creb3l3	Mus musculus cAMP responsive element binding protein 3-like 3 (Creb3l3), mRNA [NM_145365]	1.10469	13.1646	1.67e-07	0.000293184
100642166	Gm15446	Mus musculus predicted gene 15446 (Gm15446), long non-coding RNA [NR_040366]	-0.704723	7.23729	2.55e-07	0.000413594
105246959	Gm42151	PREDICTED: Mus musculus uncharacterized LOC105246959 (LOC105246959), transcript variant X4, ncRNA [XR_880563]	-0.564756	10.3098	4.09e-07	0.000616583
12156	Bmp2	Mus musculus bone morphogenetic protein 2 (Bmp2), mRNA [NM_007553]	-0.663769	12.1441	6.06e-07	0.000852986
12579	Cdkn2b, Cdkn2b	Mus musculus cyclin-dependent kinase inhibitor 2B (p15, inhibits CDK4) (Cdkn2b), mRNA [NM_007670], Mus musculus cyclin-dependent kinase inhibitor 2B (p15, inhibits CDK4) (Cdkn2b), mRNA [NM_007670]	-0.515866	11.6238	7.15e-07	0.000905884
18010	Neu1	Mus musculus neuraminidase 1 (Neu1), mRNA [NM_010893]	-0.545338	15.093	7.29e-07	0.000905884
11520	Plin2, Plin2	Mus musculus perilipin 2 (Plin2), mRNA [NM_007408], Mus musculus perilipin 2 (Plin2), mRNA [NM_007408]	0.610872	11.0938	8.28e-07	0.000943249
224111	Ubxn7	Mus musculus UBX domain protein 7 (Ubxn7), mRNA [NM_177633]	-0.455821	8.85413	8.49e-07	0.000943249
13113	Cyp3a13	Mus musculus cytochrome P450, family 3, subfamily a, polypeptide 13 (Cyp3a13), mRNA [NM_007819]	-0.513444	13.4833	1.26e-06	0.001335
12609	Cebpd	Mus musculus CCAAT/enhancer binding protein (C/EBP), delta (Cebpd), mRNA [NM_007679]	-0.835317	13.3207	1.63e-06	0.00164107
100217417	Snora34	Mus musculus small nucleolar RNA, H/ACA box 34 (Snora34), small nucleolar RNA [NR_034051]	-1.69677	7.44675	2.37e-06	0.0017918
12492	Scarb2, Scarb2	Mus musculus adult male diencephalon cDNA, RIKEN full-length enriched library, clone:9330185J12 product:unclassifiable, full insert sequence. [AK034388], Mus musculus scavenger receptor class B, member 2 (Scarb2), mRNA [NM_007644]	0.404991	12.3184	2.07e-06	0.0017918
18218	Dusp8, Dusp8	Mus musculus dual specificity phosphatase 8 (Dusp8), mRNA [NM_008748], Mus musculus dual specificity phosphatase 8 (Dusp8), mRNA [NM_008748]	-0.53447	8.76068	2.21e-06	0.0017918
241452	Dhrs9, Dhrs9	Mus musculus dehydrogenase/reductase (SDR family) member 9 (Dhrs9), mRNA [NM_175512], dehydrogenase/reductase (SDR family) member 9 [Source:MGI Symbol;Acc:MGI:2442798] [ENSMUST00000063690]	1.0995	8.47733	2.29e-06	0.0017918
54420	Cldn8	Mus musculus claudin 8 (Cldn8), mRNA [NM_018778]	-1.10207	7.76754	2.38e-06	0.0017918
56760	Clec1b	Mus musculus C-type lectin domain family 1, member b (Clec1b), transcript variant 1, mRNA [NM_019985]	0.764339	6.34125	1.98e-06	0.0017918
66506	Psmg3, Psmg3	proteasome (prosome, macropain) assembly chaperone 3 [Source:MGI Symbol;Acc:MGI:1913756] [ENSMUST00000182743], Mus musculus proteasome (prosome, macropain) assembly chaperone 3 (Psmg3), mRNA [NM_025604]	-0.430264	9.55573	2.28e-06	0.0017918
19734	Rgs16	Mus musculus regulator of G-protein signaling 16 (Rgs16), mRNA [NM_011267]	-1.41073	9.75363	2.6e-06	0.00189081
320983	B130019D13Rik	Mus musculus 9.5 days embryo parthenogenote cDNA, RIKEN full-length enriched library, clone:B130019D13 product:unclassifiable, full insert sequence. [AK045009]	-0.650083	6.4772	2.71e-06	0.0019101
109674	Ampd2, Ampd2, Ampd2	Mus musculus adenosine monophosphate deaminase 2 (Ampd2), transcript variant 2, mRNA [NM_028779], Mus musculus adenosine monophosphate deaminase 2 (Ampd2), transcript variant 2, mRNA [NM_028779], Mus musculus adenosine monophosphate deaminase 2 (Ampd2), transcript variant 2, mRNA [NM_028779]	0.397499	9.84959	3.02e-06	0.0020568
381157	Greb1l, Greb1l	Mus musculus growth regulation by estrogen in breast cancer-like (Greb1l), mRNA [NM_001083628], Mus musculus growth regulation by estrogen in breast cancer-like (Greb1l), mRNA [NM_001083628]	-0.621395	6.93621	3.3e-06	0.00217861
232174	Cyp26b1	Mus musculus cytochrome P450, family 26, subfamily b, polypeptide 1 (Cyp26b1), transcript variant 1, mRNA [NM_175475]	2.15735	9.59503	3.92e-06	0.00236488
237775	Zfp867	Mus musculus zinc finger protein 867 (Zfp867), mRNA [NM_178417]	0.503619	7.37977	3.72e-06	0.00236488
69083	Sult1c2	Mus musculus sulfotransferase family, cytosolic, 1C, member 2 (Sult1c2), mRNA [NM_026935]	-0.61135	12.7157	3.84e-06	0.00236488
69137	Vstm5	Mus musculus V-set and transmembrane domain containing 5 (Vstm5), mRNA [NM_026955]	0.76502	7.33296	4.25e-06	0.0024938
102123	9130221J18Rik	Mus musculus adult male cecum cDNA, RIKEN full-length enriched library, clone:9130221J18 product:unclassifiable, full insert sequence. [AK033690]	-1.5921	10.9709	5.28e-06	0.00285641
50708	Hist1h1c, Hist1h1c	histone cluster 1, H1c [Source:MGI Symbol;Acc:MGI:1931526] [ENSMUST00000040914], Mus musculus histone cluster 1, H1c (Hist1h1c), mRNA [NM_015786]	-0.475211	11.8973	5.2e-06	0.00285641
93961	B3galt5	Mus musculus UDP-Gal:betaGlcNAc beta 1,3-galactosyltransferase, polypeptide 5 (B3galt5), transcript variant 1, mRNA [NM_033149]	1.47821	11.8508	5.11e-06	0.00285641
24135	Zfp68, Zfp68	Mus musculus zinc finger protein 68 (Zfp68), transcript variant 1, mRNA [NM_013844], Mus musculus zinc finger protein 68 (Zfp68), transcript variant 1, mRNA [NM_013844]	-0.337867	9.32377	6.4e-06	0.0033338
74342	Lrrtm1	Mus musculus leucine rich repeat transmembrane neuronal 1 (Lrrtm1), mRNA [NM_028880]	-1.01064	8.11694	6.47e-06	0.0033338
20605	Sstr1, Sstr1	Mus musculus somatostatin receptor 1 (Sstr1), mRNA [NM_009216], Mus musculus somatostatin receptor 1 (Sstr1), mRNA [NM_009216]	-0.851659	8.93691	6.82e-06	0.00342954
260299	Cadm4	Mus musculus cell adhesion molecule 4 (Cadm4), mRNA [NM_153112]	-0.453661	8.3621	8.12e-06	0.00398782
12894	Cpt1a	Mus musculus carnitine palmitoyltransferase 1a, liver (Cpt1a), mRNA [NM_013495]	0.415994	13.8049	8.37e-06	0.00401784
20494	Slc10a2	Mus musculus solute carrier family 10, member 2 (Slc10a2), mRNA [NM_011388]	-1.58595	11.7614	9.7e-06	0.00437072
20515	Slc20a1, Slc20a1	Mus musculus solute carrier family 20, member 1 (Slc20a1), transcript variant 2, mRNA [NM_001159593], Mus musculus solute carrier family 20, member 1 (Slc20a1), transcript variant 1, mRNA [NM_015747]	-0.703946	10.4352	9.71e-06	0.00437072
402769	C130033p17rik	Mus musculus 16 days embryo head cDNA, RIKEN full-length enriched library, clone:C130033P17 product:unclassifiable, full insert sequence. [AK048087]	-0.810952	6.75972	9.73e-06	0.00437072
105247521	LOC105247521	PREDICTED: Mus musculus uncharacterized LOC105247521 (LOC105247521), ncRNA [XR_886063]	0.410603	6.24803	1.15e-05	0.0050634
71601	Ceacam20	Mus musculus carcinoembryonic antigen-related cell adhesion molecule 20 (Ceacam20), mRNA [NM_027839]	0.504539	11.7518	1.26e-05	0.00530349
75697	C2cd4b	Mus musculus C2 calcium-dependent domain containing 4B (C2cd4b), mRNA [NM_001081314]	-0.702704	10.2814	1.25e-05	0.00530349
13198	Ddit3, Ddit3	DNA-damage inducible transcript 3 [Source:MGI Symbol;Acc:MGI:109247] [ENSMUST00000134686], Mus musculus DNA-damage inducible transcript 3 (Ddit3), transcript variant 1, mRNA [NM_007837]	-0.66085	8.91073	1.39e-05	0.00570859
17330	Minpp1, Minpp1, Minpp1, Minpp1	Mus musculus multiple inositol polyphosphate histidine phosphatase 1 (Minpp1), mRNA [NM_010799], Mus musculus 3 days neonate thymus cDNA, RIKEN full-length enriched library, clone:A630093A20 product:multiple inositol polyphosphate histidine phosphatase 1, full insert sequence. [AK042453], Mus musculus multiple inositol polyphosphate histidine phosphatase 1 (Minpp1), mRNA [NM_010799], Mus musculus…	-0.551676	9.72484	1.46e-05	0.00570859
23945	Mgll, Mgll	Mus musculus monoglyceride lipase (Mgll), transcript variant 4, mRNA [NM_001166250], Mus musculus monoglyceride lipase (Mgll), transcript variant 1, mRNA [NM_001166251]	0.749485	11.2727	1.42e-05	0.00570859
56185	Hao2	Mus musculus hydroxyacid oxidase 2 (Hao2), mRNA [NM_019545]	-0.783968	13.1332	1.46e-05	0.00570859
192157	Socs7	Mus musculus suppressor of cytokine signaling 7 (Socs7), mRNA [NM_138657]	-0.377114	11.0658	1.56e-05	0.00589301
73368	Col20a1	Mus musculus collagen, type XX, alpha 1 (Col20a1), mRNA [NM_028518]	0.4795	7.32545	1.56e-05	0.00589301
12738	Cldn2, Cldn2	Mus musculus claudin 2 (Cldn2), mRNA [NM_016675], Mus musculus claudin 2 (Cldn2), mRNA [NM_016675]	0.568278	7.79446	1.97e-05	0.00651292
12808	Cobl, Cobl	Mus musculus cordon-bleu WH2 repeat (Cobl), transcript variant 1, mRNA [NM_172496], Mus musculus cordon-bleu WH2 repeat (Cobl), transcript variant 1, mRNA [NM_172496]	-0.605923	9.87014	1.93e-05	0.00651292
319455	Pld5, Pld5, Pld5, Pld5, Pld5	phospholipase D family, member 5 [Source:MGI Symbol;Acc:MGI:2442056] [ENSMUST00000156184], Mus musculus 7 days neonate cerebellum cDNA, RIKEN full-length enriched library, clone:A730081H18 product:hypothetical protein, full insert sequence. [AK043287], Mus musculus phospholipase D family, member 5 (Pld5), transcript variant 1, mRNA [NM_176916], Mus musculus phospholipase D family, member 5 (Pld5)…	-0.370413	5.97639	1.85e-05	0.00651292
381823	Apold1	Mus musculus apolipoprotein L domain containing 1 (Apold1), mRNA [NM_001109914]	-0.973695	7.39975	1.97e-05	0.00651292
56857	Slc37a2, Slc37a2	Mus musculus solute carrier family 37 (glycerol-3-phosphate transporter), member 2 (Slc37a2), transcript variant 1, mRNA [NM_001145960], Mus musculus solute carrier family 37 (glycerol-3-phosphate transporter), member 2 (Slc37a2), transcript variant 2, mRNA [NM_020258]	-1.18678	12.0089	1.87e-05	0.00651292
67538	Zswim3	Mus musculus zinc finger SWIM-type containing 3 (Zswim3), mRNA [NM_178375]	0.393558	7.46894	1.89e-05	0.00651292
76279	Cyp2d26, Cyp2d26	Mus musculus cytochrome P450, family 2, subfamily d, polypeptide 26 (Cyp2d26), mRNA [NM_029562], Mus musculus cytochrome P450, family 2, subfamily d, polypeptide 26 (Cyp2d26), mRNA [NM_029562]	-0.974194	13.4535	1.85e-05	0.00651292
77057	Ston1, Ston1	Mus musculus stonin 1 (Ston1), mRNA [NM_029858], stonin 1 [Source:MGI Symbol;Acc:MGI:1924307] [ENSMUST00000112216]	-0.584928	7.70582	1.83e-05	0.00651292
19240	Tmsb10, Tmsb10, Tmsb10	thymosin, beta 10 [Source:MGI Symbol;Acc:MGI:109146] [ENSMUST00000144337], Mus musculus thymosin, beta 10 (Tmsb10), transcript variant 1, mRNA [NM_001190327], Mus musculus adult male small intestine cDNA, RIKEN full-length enriched library, clone:2010309L16 product:thymosin, beta 10, full insert sequence. [AK008557]	0.348292	14.7867	2.09e-05	0.00678407
21956	Tnnt2, Tnnt2, Tnnt2	Mus musculus troponin T2, cardiac (Tnnt2), transcript variant 9, mRNA [NM_011619], troponin T2, cardiac [Source:MGI Symbol;Acc:MGI:104597] [ENSMUST00000186225], troponin T2, cardiac [Source:MGI Symbol;Acc:MGI:104597] [ENSMUST00000191055]	-0.607226	6.53379	2.47e-05	0.00791622
69698	Slc52a3	Mus musculus solute carrier protein family 52, member 3 (Slc52a3), transcript variant 1, mRNA [NM_027172]	0.334775	11.1511	2.56e-05	0.00806115
105014	Rdh14, Rdh14	Mus musculus retinol dehydrogenase 14 (all-trans and 9-cis) (Rdh14), mRNA [NM_023697], Mus musculus 13 days embryo head cDNA, RIKEN full-length enriched library, clone:3110030G19 product:retinol dehydrogenase 14 (all-trans and 9-cis), full insert sequence. [AK014097]	-0.36407	9.24737	2.69e-05	0.00808184
11303	Abca1, Abca1	Mus musculus ATP-binding cassette, sub-family A (ABC1), member 1 (Abca1), mRNA [NM_013454], Mus musculus ATP-binding cassette, sub-family A (ABC1), member 1 (Abca1), mRNA [NM_013454]	0.483565	7.15915	2.66e-05	0.00808184
64385	Cyp4f14	Mus musculus cytochrome P450, family 4, subfamily f, polypeptide 14 (Cyp4f14), transcript variant 1, mRNA [NM_022434]	-0.544483	14.9865	2.72e-05	0.00808184
67800	Dgat2	Mus musculus diacylglycerol O-acyltransferase 2 (Dgat2), mRNA [NM_026384]	0.775112	14.1202	2.71e-05	0.00808184
19116	Prlr, Prlr, Prlr	Mus musculus prolactin receptor (Prlr), transcript variant 2, mRNA [NM_001253781], Mus musculus prolactin receptor (Prlr), transcript variant 1, mRNA [NM_011169], Mus musculus prolactin receptor (Prlr), transcript variant 1, mRNA [NM_011169]	-0.539522	7.7818	2.78e-05	0.00813999
234673	Ces2e	Mus musculus carboxylesterase 2E (Ces2e), transcript variant 1, mRNA [NM_172759]	-0.330773	15.9428	3.33e-05	0.00964276
74197	Gtf2e1, Gtf2e1	general transcription factor II E, polypeptide 1 (alpha subunit) [Source:MGI Symbol;Acc:MGI:1921447] [ENSMUST00000130350], Mus musculus general transcription factor II E, polypeptide 1 (alpha subunit) (Gtf2e1), mRNA [NM_028812]	-0.395264	7.6834	3.48e-05	0.00992945
100313519	Snord17	Mus musculus small nucleolar RNA, C/D box 17 (Snord17), small nucleolar RNA [NR_030762]	-1.34501	8.90364	3.6e-05	0.0101283
102638993	LOC102638993, LOC102638993	PREDICTED: Mus musculus uncharacterized LOC102638993 (LOC102638993), transcript variant X2, ncRNA [XR_404412], PREDICTED: Mus musculus uncharacterized LOC102638993 (LOC102638993), transcript variant X6, ncRNA [XR_378383]	0.711872	8.05247	3.67e-05	0.0101821
74460	Gsdmcl-ps	Mus musculus gasdermin C-like, pseudogene (Gsdmcl-ps), non-coding RNA [NR_029414]	0.740539	8.92766	3.72e-05	0.0101988
11828	Aqp3	Mus musculus aquaporin 3 (Aqp3), mRNA [NM_016689]	0.98973	6.93298	3.94e-05	0.0105201
20209	Saa2	Mus musculus serum amyloid A 2 (Saa2), mRNA [NM_011314]	-1.29641	14.9397	3.91e-05	0.0105201
16774	Lama3, Lama3	Mus musculus laminin, alpha 3 (Lama3), mRNA [NM_010680], Mus musculus laminin, alpha 3 (Lama3), mRNA [NM_010680]	0.516055	7.31323	4e-05	0.010554
74156	Acot12	Mus musculus acyl-CoA thioesterase 12 (Acot12), mRNA [NM_028790]	0.630943	6.07171	4.14e-05	0.0107958
13404	Dmc1, Dmc1	Mus musculus DMC1 dosage suppressor of mck1 homolog, meiosis-specific homologous recombination (Dmc1), transcript variant 2, mRNA [NM_001278226], Mus musculus DMC1 dosage suppressor of mck1 homolog, meiosis-specific homologous recombination (Dmc1), transcript variant 1, mRNA [NM_010059]	-0.333804	5.78613	4.31e-05	0.0111011
12183	Bpgm	Mus musculus 2,3-bisphosphoglycerate mutase (Bpgm), mRNA [NM_007563]	0.372193	10.991	4.41e-05	0.0112147
67512	Agpat2, Agpat2	Mus musculus 1-acylglycerol-3-phosphate O-acyltransferase 2 (lysophosphatidic acid acyltransferase, beta) (Agpat2), mRNA [NM_026212], Mus musculus 1-acylglycerol-3-phosphate O-acyltransferase 2 (lysophosphatidic acid acyltransferase, beta) (Agpat2), mRNA [NM_026212]	0.594493	13.5631	4.78e-05	0.0117754
67758	Aadac	Mus musculus arylacetamide deacetylase (esterase) (Aadac), mRNA [NM_023383]	-0.450182	13.4704	4.8e-05	0.0117754
76671	5330406M23Rik	Mus musculus adult male pituitary gland cDNA, RIKEN full-length enriched library, clone:5330406M23 product:unclassifiable, full insert sequence. [AK017236]	-0.787478	11.0708	4.73e-05	0.0117754
106564	Ppcs	Mus musculus phosphopantothenoylcysteine synthetase (Ppcs), mRNA [NM_026494]	0.414914	12.285	4.94e-05	0.0119025
69356	1700003I22Rik	Mus musculus RIKEN cDNA 1700003I22 gene (1700003I22Rik), transcript variant 1, long non-coding RNA [NR_126075]	-0.726478	10.5808	4.96e-05	0.0119025
225995	D030056L22Rik	Mus musculus RIKEN cDNA D030056L22 gene (D030056L22Rik), mRNA [NM_177640]	-0.513557	12.1314	5.05e-05	0.0119817
66938	Sh3d21, Sh3d21	Mus musculus SH3 domain containing 21 (Sh3d21), transcript variant 1, mRNA [NM_001162533], Mus musculus SH3 domain containing 21 (Sh3d21), transcript variant 2, mRNA [NM_025856]	0.573947	9.08404	5.14e-05	0.0120627
67564	Tmem35	Mus musculus transmembrane protein 35 (Tmem35), mRNA [NM_026239]	-0.648264	7.16814	5.24e-05	0.0121634
11535	Adm	Mus musculus adrenomedullin (Adm), mRNA [NM_009627]	-0.64455	9.25865	5.39e-05	0.0123675
234734	Aars, Aars, Aars, Aars, Aars	alanyl-tRNA synthetase [Source:MGI Symbol;Acc:MGI:2384560] [ENSMUST00000125268], alanyl-tRNA synthetase [Source:MGI Symbol;Acc:MGI:2384560] [ENSMUST00000034441], alanyl-tRNA synthetase [Source:MGI Symbol;Acc:MGI:2384560] [ENSMUST00000154546], alanyl-tRNA synthetase [Source:MGI Symbol;Acc:MGI:2384560] [ENSMUST00000142770], Mus musculus alanyl-tRNA synthetase (Aars), mRNA [NM_146217]	-0.682027	6.44683	5.5e-05	0.0124788
70661	Sik3, Sik3	Mus musculus SIK family kinase 3 (Sik3), mRNA [NM_027498], Mus musculus 8 days embryo whole body cDNA, RIKEN full-length enriched library, clone:5730525O22 product:weakly similar to SNF1 FAMILY PROTEIN KINASE (FRAGMENT) [Arabidopsis thaliana], full insert sequence. [AK017789]	-0.294913	11.1463	5.95e-05	0.0133641
12642	Ch25h	Mus musculus cholesterol 25-hydroxylase (Ch25h), mRNA [NM_009890]	-1.2537	9.17227	6.44e-05	0.0135377
13101	Cyp2d10	Mus musculus cytochrome P450, family 2, subfamily d, polypeptide 10 (Cyp2d10), mRNA [NM_010005]	-1.02043	12.1671	6.19e-05	0.0135377
20442	St3gal1, St3gal1, St3gal1	Mus musculus NOD-derived CD11c +ve dendritic cells cDNA, RIKEN full-length enriched library, clone:F630005K06 product:hypothetical Retroviral integrase, C-terminal containing protein, full insert sequence. [AK169958], Mus musculus ST3 beta-galactoside alpha-2,3-sialyltransferase 1 (St3gal1), mRNA [NM_009177], Mus musculus ST3 beta-galactoside alpha-2,3-sialyltransferase 1 (St3gal1), mRNA [NM_0091…	-0.512493	11.7724	6.16e-05	0.0135377
52432	Ppp2r2d, Ppp2r2d	Mus musculus protein phosphatase 2, regulatory subunit B, delta (Ppp2r2d), mRNA [NM_026391], Mus musculus protein phosphatase 2, regulatory subunit B, delta (Ppp2r2d), mRNA [NM_026391]	0.293675	10.6403	6.48e-05	0.0135377
56805	Zbtb33, Zbtb33	Mus musculus zinc finger and BTB domain containing 33 (Zbtb33), transcript variant 1, mRNA [NM_020256], Mus musculus zinc finger and BTB domain containing 33 (Zbtb33), transcript variant 1, mRNA [NM_020256]	-0.296364	8.1851	6.46e-05	0.0135377
72267	Lrrc8e	Mus musculus leucine rich repeat containing 8 family, member E (Lrrc8e), mRNA [NM_028175]	0.746679	10.198	6.38e-05	0.0135377
78670	Plekhj1, Plekhj1	Mus musculus pleckstrin homology domain containing, family J member 1 (Plekhj1), mRNA [NM_023900], Mus musculus pleckstrin homology domain containing, family J member 1 (Plekhj1), mRNA [NM_023900]	0.292495	8.606	6.24e-05	0.0135377
12388	Ctnnd1, Ctnnd1, Ctnnd1, Ctnnd1, Ctnnd1	catenin (cadherin associated protein), delta 1 [Source:MGI Symbol;Acc:MGI:105100] [ENSMUST00000111684], Mus musculus 2 days neonate sympathetic ganglion cDNA, RIKEN full-length enriched library, clone:7120457G01 product:Catenin (Cadherin-associated protein), delta 1 homolog [Homo sapiens], full insert sequence. [AK148871], catenin (cadherin associated protein), delta 1 [Source:MGI Symbol;Acc:MGI:…	0.524492	8.69725	6.78e-05	0.0140448
58804	Cdc42ep5, Cdc42ep5	Mus musculus CDC42 effector protein (Rho GTPase binding) 5 (Cdc42ep5), mRNA [NM_021454], Mus musculus CDC42 effector protein (Rho GTPase binding) 5 (Cdc42ep5), mRNA [NM_021454]	0.392357	11.2769	6.95e-05	0.0142449
240665	Ccnj	Mus musculus cyclin J (Ccnj), mRNA [NM_172839]	0.558292	6.7498	7.02e-05	0.0142539
11307	Abcg1	Mus musculus ATP-binding cassette, sub-family G (WHITE), member 1 (Abcg1), mRNA [NM_009593]	0.698355	9.20315	7.12e-05	0.0143218
13107	Cyp2f2	Mus musculus cytochrome P450, family 2, subfamily f, polypeptide 2 (Cyp2f2), mRNA [NM_007817]	0.667771	6.68078	7.19e-05	0.0143286
14792	Lpcat3, Lpcat3	Mus musculus lysophosphatidylcholine acyltransferase 3 (Lpcat3), mRNA [NM_145130], Mus musculus lysophosphatidylcholine acyltransferase 3 (Lpcat3), mRNA [NM_145130]	0.498195	13.4001	7.67e-05	0.0147969
20787	Srebf1	Mus musculus sterol regulatory element binding transcription factor 1 (Srebf1), mRNA [NM_011480]	0.364437	13.4075	7.63e-05	0.0147969
212531	Sh3bgrl2, Sh3bgrl2, Sh3bgrl2, Sh3bgrl2, Sh3bgrl2, Sh3bgrl2	Mus musculus SH3 domain binding glutamic acid-rich protein like 2 (Sh3bgrl2), mRNA [NM_172507], SH3 domain binding glutamic acid-rich protein like 2 [Source:MGI Symbol;Acc:MGI:1915350] [ENSMUST00000188617], Mus musculus SH3 domain binding glutamic acid-rich protein like 2 (Sh3bgrl2), mRNA [NM_172507], Mus musculus adult male medulla oblongata cDNA, RIKEN full-length enriched library, clone:633058…	0.382639	8.35258	7.71e-05	0.0147969
26919	Zfp346, Zfp346	zinc finger protein 346 [Source:MGI Symbol;Acc:MGI:1349417] [ENSMUST00000162288], Mus musculus zinc finger protein 346 (Zfp346), mRNA [NM_012017]	0.35728	6.64674	7.61e-05	0.0147969
102635415	Halr1	Mus musculus Hoxa adjacent long noncoding RNA 1 (Halr1), long non-coding RNA [NR_110440]	-0.267136	5.36521	7.94e-05	0.0150973
56752	Aldh9a1, Aldh9a1	Mus musculus aldehyde dehydrogenase 9, subfamily A1 (Aldh9a1), mRNA [NM_019993], Mus musculus aldehyde dehydrogenase 9, subfamily A1 (Aldh9a1), mRNA [NM_019993]	0.409495	10.7468	8.05e-05	0.0151675
226781	Slc30a10	Mus musculus solute carrier family 30, member 10 (Slc30a10), mRNA [NM_001033286]	1.4935	7.64436	8.65e-05	0.0161577
23849	Klf6	Mus musculus Kruppel-like factor 6 (Klf6), mRNA [NM_011803]	-0.379401	14.2921	9.89e-05	0.0180395
407815	BC049987	Mus musculus cDNA sequence BC049987, mRNA (cDNA clone IMAGE:5388773), partial cds. [BC049987]	0.504596	6.33348	9.91e-05	0.0180395
75470	Iqcf5	Mus musculus IQ motif containing F5 (Iqcf5), mRNA [NM_029300]	0.566854	5.18038	9.82e-05	0.0180395
20208	Saa1	Mus musculus serum amyloid A 1 (Saa1), mRNA [NM_009117]	-1.20788	14.8995	0.000103293	0.0183271
328059	Slc7a15, Slc7a15	Mus musculus solute carrier family 7 (cationic amino acid transporter, y+ system), member 15 (Slc7a15), transcript variant 1, mRNA [NM_001038660], Mus musculus solute carrier family 7 (cationic amino acid transporter, y+ system), member 15 (Slc7a15), transcript variant 3, mRNA [NM_001286385]	0.291017	5.72126	0.000103217	0.0183271
66513	Tab1	Mus musculus TGF-beta activated kinase 1/MAP3K7 binding protein 1 (Tab1), mRNA [NM_025609]	0.268037	11.8433	0.000102244	0.0183271
11910	Atf3	Mus musculus activating transcription factor 3 (Atf3), mRNA [NM_007498]	-0.939191	9.62988	0.000108216	0.0188833
235106	Ntm, Ntm, Ntm, Ntm, Ntm, Ntm	neurotrimin [Source:MGI Symbol;Acc:MGI:2446259] [ENSMUST00000075069], neurotrimin [Source:MGI Symbol;Acc:MGI:2446259] [ENSMUST00000124119], neurotrimin [Source:MGI Symbol;Acc:MGI:2446259] [ENSMUST00000152513], Mus musculus neurotrimin (Ntm), mRNA [NM_172290], Mus musculus neurotrimin (Ntm), mRNA [NM_172290], PREDICTED: Mus musculus neurotrimin (Ntm), transcript variant X1, mRNA [XM_006510205]	-0.686189	5.61007	0.000107751	0.0188833
226778	Mark1, Mark1	Mus musculus MAP/microtubule affinity-regulating kinase 1 (Mark1), mRNA [NM_145515], Mus musculus MAP/microtubule affinity-regulating kinase 1 (Mark1), mRNA [NM_145515]	-0.263741	9.50646	0.000113848	0.0197032
51960	Kctd18, Kctd18, Kctd18, Kctd18, Kctd18	potassium channel tetramerisation domain containing 18 [Source:MGI Symbol;Acc:MGI:3603813] [ENSMUST00000160130], potassium channel tetramerisation domain containing 18 [Source:MGI Symbol;Acc:MGI:3603813] [ENSMUST00000068000], potassium channel tetramerisation domain containing 18 [Source:MGI Symbol;Acc:MGI:3603813] [ENSMUST00000189298], Mus musculus potassium channel tetramerisation domain contai…	-0.402486	7.03618	0.000117052	0.0200931
170677	Cdhr1	Mus musculus cadherin-related family member 1 (Cdhr1), mRNA [NM_130878]	0.490535	8.04453	0.000118875	0.0202413
69504	Zfp932, Zfp932, Zfp932, Zfp932	Mus musculus zinc finger protein 932 (Zfp932), mRNA [NM_145563], Mus musculus adult male tongue cDNA, RIKEN full-length enriched library, clone:2310001H12 product:weakly similar to KRUPPEL-RELATED ZINC FINGER PROTEIN F80-L [Mus musculus], full insert sequence. [AK009062], zinc finger protein 932 [Source:MGI Symbol;Acc:MGI:1916754] [ENSMUST00000142180], Mus musculus zinc finger protein 932 (Zfp932…	-0.305541	8.44522	0.000123985	0.0208077
74198	Dtx2, Dtx2	deltex 2 homolog (Drosophila) [Source:MGI Symbol;Acc:MGI:1921448] [ENSMUST00000125827], Mus musculus deltex 2 homolog (Drosophila) (Dtx2), transcript variant 1, mRNA [NM_001256096]	-0.228113	10.9116	0.000124172	0.0208077
320540	B330018G23Rik	Mus musculus adult male adrenal gland cDNA, RIKEN full-length enriched library, clone:B330018G23 product:unclassifiable, full insert sequence. [AK046536]	0.364462	6.1796	0.000126653	0.0210563
231070	Insig1	Mus musculus insulin induced gene 1 (Insig1), mRNA [NM_153526]	-0.509464	8.94807	0.000136115	0.0222786
319848	Slc17a4, Slc17a4	Mus musculus solute carrier family 17 (sodium phosphate), member 4 (Slc17a4), mRNA [NM_177016], Mus musculus solute carrier family 17 (sodium phosphate), member 4 (Slc17a4), mRNA [NM_177016]	0.431978	9.32733	0.000135736	0.0222786
17388	Mmp15	Mus musculus matrix metallopeptidase 15 (Mmp15), mRNA [NM_008609]	0.444299	10.4387	0.000143684	0.0225286
226351	Tmem185b	Mus musculus transmembrane protein 185B (Tmem185b), mRNA [NM_146103]	-0.329612	9.38372	0.000142554	0.0225286
353499	Tmc4, Tmc4	Mus musculus transmembrane channel-like gene family 4 (Tmc4), mRNA [NM_181820], Mus musculus transmembrane channel-like gene family 4 (Tmc4), mRNA [NM_181820]	0.269704	13.5605	0.000145112	0.0225286
67182	Pdzk1ip1, Pdzk1ip1	Mus musculus PDZK1 interacting protein 1 (Pdzk1ip1), transcript variant 1, mRNA [NM_001164557], Mus musculus PDZK1 interacting protein 1 (Pdzk1ip1), transcript variant 1, mRNA [NM_001164557]	-0.540745	10.4033	0.000139319	0.0225286
69821	Mterf4, Mterf4, Mterf4	Mus musculus mitochondrial transcription termination factor 4 (Mterf4), mRNA [NM_178051], Mus musculus mitochondrial transcription termination factor 4 (Mterf4), mRNA [NM_178051], mitochondrial transcription termination factor 4 [Source:MGI Symbol;Acc:MGI:1918355] [ENSMUST00000152307]	-0.405731	8.17731	0.000144826	0.0225286
74653	Pomk	Mus musculus protein-O-mannose kinase (Pomk), mRNA [NM_029037]	0.276597	8.63542	0.000142811	0.0225286
98403	Zfp451, Zfp451, Zfp451	Mus musculus zinc finger protein 451 (Zfp451), transcript variant 1, mRNA [NM_133817], Mus musculus zinc finger protein 451 (Zfp451), transcript variant 3, mRNA [NM_001290700], Mus musculus zinc finger protein 451 (Zfp451), transcript variant 1, mRNA [NM_133817]	0.328204	7.55305	0.000143371	0.0225286
68114	Mum1	Mus musculus melanoma associated antigen (mutated) 1 (Mum1), mRNA [NM_023431]	0.301832	10.016	0.000146766	0.0226191
545123	Cyp2d11	Mus musculus cytochrome P450, family 2, subfamily d, polypeptide 11 (Cyp2d11), mRNA [NM_001104531]	-0.803137	13.1959	0.000152154	0.0232796
11771	Ap2a1, Ap2a1	Mus musculus adaptor-related protein complex 2, alpha 1 subunit (Ap2a1), transcript variant 1, mRNA [NM_007458], Mus musculus adaptor-related protein complex 2, alpha 1 subunit (Ap2a1), transcript variant 1, mRNA [NM_007458]	0.282524	10.3594	0.000155311	0.0234231
21391	Tbxas1, Tbxas1, Tbxas1	Mus musculus thromboxane A synthase 1, platelet (Tbxas1), mRNA [NM_011539], thromboxane A synthase 1, platelet [Source:MGI Symbol;Acc:MGI:98497] [ENSMUST00000162656], Mus musculus adult male diencephalon cDNA, RIKEN full-length enriched library, clone:9330101O11 product:thromboxane A synthase 1, platelet, full insert sequence. [AK162394]	0.684965	8.10017	0.000154204	0.0234231
17155	Man1a, Man1a, Man1a, Man1a, Man1a	Mus musculus mannosidase 1, alpha (Man1a), mRNA [NM_008548], mannosidase 1, alpha [Source:MGI Symbol;Acc:MGI:104677] [ENSMUST00000133330], Mus musculus mannosidase 1, alpha (Man1a), mRNA [NM_008548], mannosidase 1, alpha [Source:MGI Symbol;Acc:MGI:104677] [ENSMUST00000003843], mannosidase 1, alpha [Source:MGI Symbol;Acc:MGI:104677] [ENSMUST00000146483]	-0.327412	8.69438	0.000156571	0.0234456
16362	Irf1, Irf1	Mus musculus interferon regulatory factor 1 (Irf1), transcript variant 1, mRNA [NM_008390], Mus musculus interferon regulatory factor 1 (Irf1), transcript variant 1, mRNA [NM_008390]	0.633654	11.0179	0.000160797	0.0235769
239759	Liph	Mus musculus lipase, member H (Liph), transcript variant 2, mRNA [NM_153404]	0.427511	9.2536	0.000160384	0.0235769
72826	Fam76b, Fam76b	Mus musculus family with sequence similarity 76, member B (Fam76b), mRNA [NM_176836], Mus musculus family with sequence similarity 76, member B (Fam76b), mRNA [NM_176836]	-0.277743	8.59665	0.000158813	0.0235769
66082	Abhd6, Abhd6	Mus musculus abhydrolase domain containing 6 (Abhd6), mRNA [NM_025341], Mus musculus abhydrolase domain containing 6 (Abhd6), mRNA [NM_025341]	0.441123	11.1829	0.000162442	0.0236539
100306944	Snora73a	Mus musculus small nucleolar RNA, H/ACA box 73a (Snora73a), small nucleolar RNA [NR_028512]	-0.638772	13.7695	0.000170588	0.0242331
11615	Gm4737, Gm4737, Gm4737	Mus musculus predicted gene 4737 (Gm4737), mRNA [NM_001304528], Mus musculus predicted gene 4737 (Gm4737), mRNA [NM_001304528], Mus musculus predicted gene 4737 (Gm4737), mRNA [NM_001304528]	0.414281	13.0437	0.000168934	0.0242331
15511	Hspa1b	Mus musculus heat shock protein 1B (Hspa1b), mRNA [NM_010478]	-1.73938	11.0994	0.000172159	0.0242331
214498	Cdc73, Cdc73, Cdc73	cell division cycle 73, Paf1/RNA polymerase II complex component [Source:MGI Symbol;Acc:MGI:2384876] [ENSMUST00000162638], cell division cycle 73, Paf1/RNA polymerase II complex component [Source:MGI Symbol;Acc:MGI:2384876] [ENSMUST00000188838], Mus musculus cell division cycle 73, Paf1/RNA polymerase II complex component (Cdc73), mRNA [NM_145991]	-0.243394	8.94128	0.000171293	0.0242331
320981	Enpp6, Enpp6, Enpp6	Mus musculus 0 day neonate head cDNA, RIKEN full-length enriched library, clone:4833421B01 product:unclassifiable, full insert sequence. [AK014741], Mus musculus ectonucleotide pyrophosphatase/phosphodiesterase 6 (Enpp6), mRNA [NM_177304], Mus musculus ectonucleotide pyrophosphatase/phosphodiesterase 6 (Enpp6), mRNA [NM_177304]	0.625079	5.87518	0.000168186	0.0242331
11758	Prdx6, Prdx6	Mus musculus peroxiredoxin 6 (Prdx6), transcript variant 2, mRNA [NM_001303408], Mus musculus peroxiredoxin 6 (Prdx6), transcript variant 2, mRNA [NM_001303408]	0.410898	16.2828	0.000175687	0.0244044
66653	Brf2	Mus musculus BRF2, subunit of RNA polymerase III transcription initiation factor, BRF1-like (Brf2), mRNA [NM_025686]	0.263964	8.01449	0.000175281	0.0244044
22032	Traf4	Mus musculus TNF receptor associated factor 4 (Traf4), mRNA [NM_009423]	-0.244179	12.292	0.000178921	0.0245308
234595	Slc38a7	Mus musculus solute carrier family 38, member 7 (Slc38a7), mRNA [NM_172758]	0.305579	8.04561	0.000178593	0.0245308
14132	Fcgrt	Mus musculus Fc receptor, IgG, alpha chain transporter (Fcgrt), mRNA [NM_010189]	0.564625	10.8903	0.000180109	0.0245343
100217450	Snora47	Mus musculus small nucleolar RNA, H/ACA box 47 (Snora47), small nucleolar RNA [NR_034043]	-0.581271	6.32524	0.000183855	0.0248444
67442	Retsat	Mus musculus retinol saturase (all trans retinol 13,14 reductase) (Retsat), mRNA [NM_026159]	0.528377	10.8433	0.000184738	0.0248444
228961	Npepl1	Mus musculus aminopeptidase-like 1 (Npepl1), mRNA [NM_213733]	0.309554	11.3849	0.000187778	0.0250933
19201	Pstpip2, Pstpip2, Pstpip2, Pstpip2, Pstpip2	Mus musculus adult male medulla oblongata cDNA, RIKEN full-length enriched library, clone:6330513E13 product:hypothetical protein, full insert sequence. [AK031963], Mus musculus 2 cells egg cDNA, RIKEN full-length enriched library, clone:B020015K23 product:similar to Proline-serine-threonine phosphatase-interacting protein 2 [Homo sapiens], full insert sequence. [AK163337], Mus musculus proline-s…	-0.56593	7.52281	0.000191618	0.0252863
399572	E430010N07Rik	Mus musculus 2 days neonate thymus thymic cells cDNA, RIKEN full-length enriched library, clone:E430010N07 product:unclassifiable, full insert sequence. [AK088305]	-0.262978	9.62854	0.0001906	0.0252863
319190	Hist2h2be, Hist2h2be	Mus musculus histone cluster 2, H2be (Hist2h2be), mRNA [NM_178214], Mus musculus histone cluster 2, H2be (Hist2h2be), mRNA [NM_178214]	-0.403037	9.71648	0.000193617	0.0253915
67959	Puf60	Mus musculus poly-U binding splicing factor 60 (Puf60), transcript variant 1, mRNA [NM_028364]	0.236463	11.8325	0.000196307	0.0255853
69191	Pdia2	Mus musculus protein disulfide isomerase associated 2 (Pdia2), mRNA [NM_001081070]	0.501259	6.33906	0.000197719	0.0256112
192654	Pla2g15	Mus musculus phospholipase A2, group XV (Pla2g15), mRNA [NM_133792]	0.508558	8.14903	0.000199244	0.0256514
22238	Ugt2b5	Mus musculus UDP glucuronosyltransferase 2 family, polypeptide B5 (Ugt2b5), mRNA [NM_009467]	-0.317557	11.9238	0.00020134	0.0257642
69983	Sis, Sis	Mus musculus sucrase isomaltase (alpha-glucosidase) (Sis), mRNA [NM_001081137], sucrase isomaltase (alpha-glucosidase) [Source:MGI Symbol;Acc:MGI:1917233] [ENSMUST00000191870]	0.458459	7.15063	0.000205692	0.0261626
223272	Itgbl1	Mus musculus integrin, beta-like 1 (Itgbl1), mRNA [NM_145467]	-0.785902	6.13631	0.000211712	0.026767
18700	Piga, Piga, Piga, Piga	Mus musculus phosphatidylinositol glycan anchor biosynthesis, class A (Piga), mRNA [NM_011081], phosphatidylinositol glycan anchor biosynthesis, class A [Source:MGI Symbol;Acc:MGI:99461] [ENSMUST00000151911], Mus musculus phosphatidylinositol glycan anchor biosynthesis, class A (Piga), mRNA [NM_011081], phosphatidylinositol glycan anchor biosynthesis, class A [Source:MGI Symbol;Acc:MGI:99461] [EN…	-0.444854	8.78937	0.000213535	0.0268168
212627	Prpsap2	Mus musculus phosphoribosyl pyrophosphate synthetase-associated protein 2 (Prpsap2), transcript variant 1, mRNA [NM_144806]	0.225119	9.64004	0.000214646	0.0268168
72195	Supt7l, Supt7l, Supt7l	Mus musculus 10 days neonate cerebellum cDNA, RIKEN full-length enriched library, clone:B930015D15 product:ANTIGEN ART1/P17 homolog [Homo sapiens], full insert sequence. [AK047063], Mus musculus suppressor of Ty 7-like (Supt7l), mRNA [NM_028150], Mus musculus suppressor of Ty 7-like (Supt7l), mRNA [NM_028150]	-0.482237	6.6294	0.000222215	0.0275991
13081	Cyp24a1	Mus musculus cytochrome P450, family 24, subfamily a, polypeptide 1 (Cyp24a1), mRNA [NM_009996]	0.739106	5.86145	0.000228121	0.0279627
66213	Med7, Med7, Med7	Mus musculus mediator complex subunit 7 (Med7), transcript variant 1, mRNA [NM_025426], Mus musculus mediator complex subunit 7 (Med7), transcript variant 1, mRNA [NM_025426], Mus musculus mediator complex subunit 7 (Med7), transcript variant 1, mRNA [NM_025426]	-0.228479	9.89251	0.000229116	0.0279627
97212	Hadha	Mus musculus hydroxyacyl-Coenzyme A dehydrogenase/3-ketoacyl-Coenzyme A thiolase/enoyl-Coenzyme A hydratase (trifunctional protein), alpha subunit (Hadha), mRNA [NM_178878]	0.465037	11.4978	0.000227107	0.0279627
105244227	Gm39874	PREDICTED: Mus musculus uncharacterized LOC105244227 (LOC105244227), ncRNA [XR_885968]	0.41716	6.40058	0.000233191	0.0280116
218993	Gm534	Mus musculus 12 days embryo eyeball cDNA, RIKEN full-length enriched library, clone:D230044L08 product:hypothetical protein, full insert sequence. [AK052085]	-0.277731	5.39396	0.000234823	0.0280116
22115	Tssk2	Mus musculus testis-specific serine kinase 2 (Tssk2), mRNA [NM_009436]	0.375887	5.89174	0.000231343	0.0280116
329504	Lcmt2, Lcmt2	Mus musculus leucine carboxyl methyltransferase 2 (Lcmt2), mRNA [NM_177846], Mus musculus leucine carboxyl methyltransferase 2 (Lcmt2), mRNA [NM_177846]	-0.299971	10.9047	0.000234052	0.0280116
75869	Arl5b, Arl5b	Mus musculus ADP-ribosylation factor-like 5B (Arl5b), mRNA [NM_029466], ADP-ribosylation factor-like 5B [Source:MGI Symbol;Acc:MGI:1923119] [ENSMUST00000017562]	-0.37544	8.67622	0.000239267	0.0283814
69219	Ddah1, Ddah1	Mus musculus dimethylarginine dimethylaminohydrolase 1 (Ddah1), mRNA [NM_026993], Mus musculus dimethylarginine dimethylaminohydrolase 1 (Ddah1), mRNA [NM_026993]	0.608125	9.68541	0.000250296	0.0293597
71578	Sval1	Mus musculus seminal vesicle antigen-like 1 (Sval1), mRNA [NM_027832]	1.1825	9.2504	0.000248991	0.0293597
109284	R3hdm4	Mus musculus R3H domain containing 4 (R3hdm4), mRNA [NM_177994]	0.345096	9.61102	0.000252962	0.0295085
258441	Olfr1310	Mus musculus olfactory receptor 1310 (Olfr1310), mRNA [NM_146449]	-0.37795	5.43255	0.000257408	0.0298622
100038690	Gm10732	Mus musculus predicted gene 10732 (Gm10732), long non-coding RNA [NR_131153]	-0.45133	8.46624	0.000260454	0.0300504
215951	Lace1	Mus musculus lactation elevated 1 (Lace1), mRNA [NM_145743]	0.441876	9.24192	0.000263506	0.0302373
102638016	Gm17382	Mus musculus 13 days embryo heart cDNA, RIKEN full-length enriched library, clone:D330012F23 product:unclassifiable, full insert sequence. [AK084532]	-0.426735	7.42603	0.000266724	0.0304411
228662	Btbd3, Btbd3, Btbd3	Mus musculus BTB (POZ) domain containing 3 (Btbd3), transcript variant 1, mRNA [NM_145534], BTB (POZ) domain containing 3 [Source:MGI Symbol;Acc:MGI:2385155] [ENSMUST00000128656], BTB (POZ) domain containing 3 [Source:MGI Symbol;Acc:MGI:2385155] [ENSMUST00000155646]	-0.310252	9.64923	0.000269622	0.0306065
224796	Clic5, Clic5	Mus musculus chloride intracellular channel 5 (Clic5), mRNA [NM_172621], Mus musculus 0 day neonate thymus cDNA, RIKEN full-length enriched library, clone:A430075N03 product:weakly similar to CDNA FLJ10762 FIS, CLONE NT2RP4000008, MODERATELY SIMILAR TO CHLORINE CHANNEL PROTEIN P64 [Homo sapiens], full insert sequence. [AK040195]	-0.311636	9.35186	0.000272805	0.0308022
96935	Susd4, Susd4	Mus musculus sushi domain containing 4 (Susd4), mRNA [NM_144796], Mus musculus sushi domain containing 4 (Susd4), mRNA [NM_144796]	-0.861956	9.46059	0.000276497	0.031053
14368	Fzd6	Mus musculus frizzled homolog 6 (Drosophila) (Fzd6), transcript variant 1, mRNA [NM_008056]	0.446126	6.72781	0.000286346	0.0318205
17287	Mep1a	Mus musculus meprin 1 alpha (Mep1a), mRNA [NM_008585]	-0.350806	15.0818	0.00028631	0.0318205
212647	Aldh4a1, Aldh4a1	Mus musculus aldehyde dehydrogenase 4 family, member A1 (Aldh4a1), mRNA [NM_175438], Mus musculus aldehyde dehydrogenase 4 family, member A1 (Aldh4a1), mRNA [NM_175438]	-0.249964	11.57	0.000288472	0.031889
121022	Mrps6	Mus musculus mitochondrial ribosomal protein S6 (Mrps6), mRNA [NM_080456]	0.359137	13.0141	0.000292075	0.0321191
12623	Ces1g	Mus musculus carboxylesterase 1G (Ces1g), mRNA [NM_021456]	-0.669208	11.6588	0.000300934	0.0327521
73720	Cst6	Mus musculus cystatin E/M (Cst6), mRNA [NM_028623]	0.935607	8.69142	0.000300788	0.0327521
14751	Gpi1, Gpi1, Gpi1, Gpi1	Mus musculus glucose phosphate isomerase 1, mRNA (cDNA clone MGC:198829 IMAGE:9054410), complete cds. [BC172124], Mus musculus glucose phosphate isomerase 1 (Gpi1), mRNA [NM_008155], Mus musculus glucose phosphate isomerase 1 (Gpi1), mRNA [NM_008155], Mus musculus glucose phosphate isomerase 1 (Gpi1), mRNA [NM_008155]	0.317007	15.0289	0.000307787	0.0328213
21959	Tnp2	Mus musculus transition protein 2 (Tnp2), mRNA [NM_013694]	-0.629381	6.35881	0.000305094	0.0328213
56613	Rps6ka4	Mus musculus ribosomal protein S6 kinase, polypeptide 4 (Rps6ka4), mRNA [NM_019924]	0.293411	10.9593	0.00030363	0.0328213
76486	Ly6k, Ly6k	Mus musculus lymphocyte antigen 6 complex, locus K (Ly6k), mRNA [NM_029627], Mus musculus 13 days embryo head cDNA, RIKEN full-length enriched library, clone:3110035B01 product:hypothetical protein, full insert sequence. [AK014121]	-0.690222	5.88142	0.000306934	0.0328213
319164	Hist1h2ac	Mus musculus adult male colon cDNA, RIKEN full-length enriched library, clone:9030420B16 product:histone 1, H2ac, full insert sequence. [AK033518]	1.02929	6.6729	0.000322583	0.0339106
381305	Rc3h1	Mus musculus RING CCCH (C3H) domains 1 (Rc3h1), mRNA [NM_001024952]	-0.286765	10.5753	0.0003205	0.0339106
414073	BC040756	PREDICTED: Mus musculus cDNA sequence BC040756 (BC040756), transcript variant X1, ncRNA [XR_876845]	0.384028	7.96115	0.000324373	0.0339106
78792	4930432F04Rik	Mus musculus RIKEN cDNA 4930432F04 gene, mRNA (cDNA clone MGC:28765 IMAGE:4485816), complete cds. [BC016220]	-0.546676	8.44358	0.000324426	0.0339106
100043380	Gm4402	Mus musculus 10 days neonate skin cDNA, RIKEN full-length enriched library, clone:4732470F13 product:unclassifiable, full insert sequence. [AK028917]	0.509304	9.42361	0.000330657	0.0343916
74359	4931414P19Rik	Mus musculus RIKEN cDNA 4931414P19 gene (4931414P19Rik), mRNA [NM_028890]	0.351503	5.87223	0.000349475	0.0361706
66156	Anapc11, Anapc11, Anapc11	Mus musculus anaphase promoting complex subunit 11 (Anapc11), transcript variant 1, mRNA [NM_001038230], Mus musculus anaphase promoting complex subunit 11 (Anapc11), transcript variant 1, mRNA [NM_001038230], anaphase promoting complex subunit 11 [Source:MGI Symbol;Acc:MGI:1913406] [ENSMUST00000148114]	0.261305	11.3876	0.000354404	0.0365019
27208	Snord33	Mus musculus small nucleolar RNA, C/D box 33 (Snord33), small nucleolar RNA [NR_001277]	-0.886541	8.76571	0.000362785	0.0371026
56310	Gps2, Gps2	Mus musculus G protein pathway suppressor 2 (Gps2), mRNA [NM_019726], Mus musculus G protein pathway suppressor 2 (Gps2), mRNA [NM_019726]	0.28435	9.44194	0.000363751	0.0371026
12795	Plk3	Mus musculus polo-like kinase 3 (Plk3), mRNA [NM_013807]	-0.7726	11.2061	0.000378432	0.0375367
16529	Kcnk5	Mus musculus potassium channel, subfamily K, member 5 (Kcnk5), mRNA [NM_021542]	0.418298	9.90921	0.000369925	0.0375367
20755	Sprr2a1	Mus musculus adult male colon cDNA, RIKEN full-length enriched library, clone:9030217L21 product:unclassifiable, full insert sequence. [AK033478]	-0.522301	7.5193	0.000377398	0.0375367
242259	Slc44a5, Slc44a5, Slc44a5	Mus musculus solute carrier family 44, member 5 (Slc44a5), mRNA [NM_001081263], solute carrier family 44, member 5 [Source:MGI Symbol;Acc:MGI:3035141] [ENSMUST00000144677], Mus musculus solute carrier family 44, member 5 (Slc44a5), mRNA [NM_001081263]	-0.357169	6.13902	0.000378673	0.0375367
52064	Coq5	Mus musculus coenzyme Q5 homolog, methyltransferase (yeast) (Coq5), mRNA [NM_026504]	0.429599	9.49251	0.000372797	0.0375367
70544	Tmem242	Mus musculus transmembrane protein 242 (Tmem242), mRNA [NM_027457]	0.471454	10.8772	0.000373887	0.0375367
13479	Dpep1	Mus musculus dipeptidase 1 (renal) (Dpep1), mRNA [NM_007876]	-0.402069	12.6468	0.000400083	0.0384768
231724	Rad9b, Rad9b	Mus musculus RAD9 homolog B (Rad9b), mRNA [NM_144912], RAD9 homolog B [Source:MGI Symbol;Acc:MGI:2385231] [ENSMUST00000200653]	-0.353597	5.88952	0.00039866	0.0384768
27966	Rrp9	Mus musculus RRP9, small subunit (SSU) processome component, homolog (yeast) (Rrp9), mRNA [NM_145620]	0.32468	9.71806	0.000400914	0.0384768
57257	Vav3, Vav3, Vav3	vav 3 oncogene [Source:MGI Symbol;Acc:MGI:1888518] [ENSMUST00000126179], Mus musculus vav 3 oncogene (Vav3), transcript variant 1, mRNA [NM_020505], Mus musculus vav 3 oncogene (Vav3), transcript variant 1, mRNA [NM_020505]	-0.362781	11.6797	0.000395206	0.0384768
67526	Atg12	Mus musculus autophagy related 12 (Atg12), mRNA [NM_026217]	-0.225933	12.581	0.000390799	0.0384768
71640	Zfp949, Zfp949, Zfp949	Mus musculus zinc finger protein 949 (Zfp949), transcript variant 1, mRNA [NM_001142943], Mus musculus zinc finger protein 949 (Zfp949), transcript variant 1, mRNA [NM_001142943], Mus musculus zinc finger protein 949 (Zfp949), transcript variant 1, mRNA [NM_001142943]	0.356678	7.45767	0.000395258	0.0384768
73076	3100003L05Rik	Mus musculus RIKEN cDNA 3100003L05 gene (3100003L05Rik), long non-coding RNA [NR_045907]	-0.826759	9.27586	0.000400533	0.0384768
66261	Tm4sf20	Mus musculus transmembrane 4 L six family member 20 (Tm4sf20), mRNA [NM_025453]	-0.461928	12.6568	0.000404236	0.0386201
666173	Vps13b, Vps13b, Vps13b, Vps13b	Mus musculus vacuolar protein sorting 13B (yeast) (Vps13b), mRNA [NM_177151], Mus musculus ES cells cDNA, RIKEN full-length enriched library, clone:C330002D13 product:similar to CDNA FLJ20583 FIS, CLONE KAT09685 [Homo sapiens], full insert sequence. [AK049111], Mus musculus vacuolar protein sorting 13B (yeast) (Vps13b), mRNA [NM_177151], Mus musculus 10 days neonate skin cDNA, RIKEN full-length e…	0.357935	6.47495	0.000406071	0.0386207
224814	Abcc10, Abcc10	Mus musculus ATP-binding cassette, sub-family C (CFTR/MRP), member 10 (Abcc10), transcript variant mrp7A, mRNA [NM_145140], Mus musculus ATP-binding cassette, sub-family C (CFTR/MRP), member 10 (Abcc10), transcript variant mrp7A, mRNA [NM_145140]	0.221204	8.32388	0.00040911	0.0387352
665596	Hist1h2bq	Mus musculus histone cluster 1, H2bq (Hist1h2bq), mRNA [NM_001097979]	-0.63087	7.6133	0.000412038	0.0388382
14864	Gstm3	Mus musculus glutathione S-transferase, mu 3 (Gstm3), mRNA [NM_010359]	-0.27431	15.3613	0.000414496	0.0388963
193740	Hspa1a	Mus musculus heat shock protein 1A (Hspa1a), mRNA [NM_010479]	-1.60412	11.9475	0.000421329	0.0391892
20393	Sgk1, Sgk1	serum/glucocorticoid regulated kinase 1 [Source:MGI Symbol;Acc:MGI:1340062] [ENSMUST00000143094], Mus musculus serum/glucocorticoid regulated kinase 1 (Sgk1), transcript variant 6, mRNA [NM_011361]	-0.830303	13.8436	0.000419882	0.0391892
231841	Brat1, Brat1	Mus musculus BRCA1-associated ATM activator 1 (Brat1), transcript variant 3, mRNA [NM_001276287], Mus musculus BRCA1-associated ATM activator 1 (Brat1), transcript variant 3, mRNA [NM_001276287]	0.229037	8.82928	0.000448009	0.0410353
319684	5031425F14Rik, 5031425F14Rik	Mus musculus RIKEN cDNA 5031425F14 gene (5031425F14Rik), long non-coding RNA [NR_015558], Mus musculus melanocyte cDNA, RIKEN full-length enriched library, clone:G270128K17 product:unclassifiable, full insert sequence. [AK147988]	0.309488	6.06631	0.000449125	0.0410353
54648	Ccdc120	Mus musculus coiled-coil domain containing 120 (Ccdc120), mRNA [NM_207202]	0.524769	7.8249	0.000450895	0.0410353
66691	Gapvd1, Gapvd1, Gapvd1, Gapvd1	GTPase activating protein and VPS9 domains 1 [Source:MGI Symbol;Acc:MGI:1913941] [ENSMUST00000102800], Mus musculus GTPase activating protein and VPS9 domains 1 (Gapvd1), mRNA [NM_025709], Mus musculus GTPase activating protein and VPS9 domains 1 (Gapvd1), mRNA [NM_025709], Mus musculus GTPase activating protein and VPS9 domains 1 (Gapvd1), mRNA [NM_025709]	0.290168	8.99833	0.000449722	0.0410353
98267	Stk17b, Stk17b	Mus musculus serine/threonine kinase 17b (apoptosis-inducing) (Stk17b), mRNA [NM_133810], serine/threonine kinase 17b (apoptosis-inducing) [Source:MGI Symbol;Acc:MGI:2138162] [ENSMUST00000187066]	-0.473568	9.83907	0.000444125	0.0410353
13642	Efnb2	Mus musculus ephrin B2 (Efnb2), mRNA [NM_010111]	-0.316084	11.9411	0.000461373	0.0411826
18585	Pde9a	Mus musculus phosphodiesterase 9A (Pde9a), transcript variant 1, mRNA [NM_008804]	0.622042	12.3853	0.000467278	0.0411826
19268	Ptprf	Mus musculus protein tyrosine phosphatase, receptor type, F (Ptprf), mRNA [NM_011213]	0.318158	11.8946	0.000464539	0.0411826
19386	Ranbp2, Ranbp2	Mus musculus 0 day neonate thymus cDNA, RIKEN full-length enriched library, clone:A430087B05 product:RAN-BINDING PROTEIN 2 homolog [Mus musculus], full insert sequence. [AK040322], Mus musculus RAN binding protein 2 (Ranbp2), mRNA [NM_011240]	-0.288562	8.98277	0.00046906	0.0411826
21929	Tnfaip3	Mus musculus tumor necrosis factor, alpha-induced protein 3 (Tnfaip3), transcript variant 1, mRNA [NM_009397]	-0.465242	9.95973	0.000470067	0.0411826
23863	Dand5	Mus musculus DAN domain family, member 5 (Dand5), transcript variant 1, mRNA [NM_201227]	0.27724	7.26212	0.000469343	0.0411826
240263	Fem1c, Fem1c, Fem1c	fem-1 homolog c (C.elegans) [Source:MGI Symbol;Acc:MGI:2444737] [ENSMUST00000036226], Mus musculus 13 days embryo male testis cDNA, RIKEN full-length enriched library, clone:6030496O18 product:unclassifiable, full insert sequence. [AK031720], Mus musculus fem-1 homolog c (C.elegans) (Fem1c), mRNA [NM_173423]	-0.478676	8.57031	0.000463572	0.0411826
69596	Ap5s1, Ap5s1, Ap5s1	Mus musculus adaptor-related protein 5 complex, sigma 1 subunit (Ap5s1), transcript variant 2, mRNA [NM_001291031], Mus musculus adaptor-related protein 5 complex, sigma 1 subunit (Ap5s1), transcript variant 2, mRNA [NM_001291031], Mus musculus adaptor-related protein 5 complex, sigma 1 subunit (Ap5s1), transcript variant 2, mRNA [NM_001291031]	0.267488	10.325	0.000466315	0.0411826
72129	Pex13, Pex13	peroxisomal biogenesis factor 13 [Source:MGI Symbol;Acc:MGI:1919379] [ENSMUST00000146533], Mus musculus peroxisomal biogenesis factor 13 (Pex13), mRNA [NM_023651]	-0.28838	8.94649	0.000470019	0.0411826
16780	Lamb3, Lamb3, Lamb3	laminin, beta 3 [Source:MGI Symbol;Acc:MGI:99915] [ENSMUST00000193128], Mus musculus laminin, beta 3 (Lamb3), transcript variant 1, mRNA [NM_008484], Mus musculus laminin, beta 3 (Lamb3), transcript variant 1, mRNA [NM_008484]	0.432456	11.8393	0.000483642	0.0416892
17130	Smad6	Mus musculus SMAD family member 6 (Smad6), mRNA [NM_008542]	0.381345	9.41199	0.000483747	0.0416892
19842	Rnu1a1	Mus musculus U1a1 small nuclear RNA (Rnu1a1), small nuclear RNA [NR_004411]	-0.925868	13.3844	0.000483356	0.0416892
232784	Zfp212	Mus musculus Zinc finger protein 212 (Zfp212), transcript variant 1, mRNA [NM_145576]	0.205003	11.0939	0.000480542	0.0416892
14804	Grid2, Grid2, Grid2, Grid2	glutamate receptor, ionotropic, delta 2 [Source:MGI Symbol;Acc:MGI:95813] [ENSMUST00000159319], glutamate receptor, ionotropic, delta 2 [Source:MGI Symbol;Acc:MGI:95813] [ENSMUST00000095852], glutamate receptor, ionotropic, delta 2 [Source:MGI Symbol;Acc:MGI:95813] [ENSMUST00000160408], Mus musculus glutamate receptor, ionotropic, delta 2 (Grid2), mRNA [NM_008167]	-0.729228	5.63502	0.000487144	0.0418112
108800	Ston2, Ston2, Ston2	Mus musculus stonin 2 (Ston2), mRNA [NM_175367], Mus musculus stonin 2 (Ston2), mRNA [NM_175367], Mus musculus stonin 2 (Ston2), mRNA [NM_175367]	0.355867	6.85524	0.000490079	0.0418929
13728	Mark2	Mus musculus MAP/microtubule affinity-regulating kinase 2 (Mark2), transcript variant 1, mRNA [NM_007928]	0.337853	11.4914	0.000493722	0.0420341
330216	Mblac1	Mus musculus metallo-beta-lactamase domain containing 1 (Mblac1), mRNA [NM_177878]	0.250294	9.03409	0.000500525	0.0424421
15369	Hmox2, Hmox2	Mus musculus heme oxygenase 2 (Hmox2), transcript variant 2, mRNA [NM_010443], Mus musculus heme oxygenase 2 (Hmox2), transcript variant 2, mRNA [NM_010443]	0.233842	10.6748	0.000507212	0.0428371
74276	Cldnd2	Mus musculus claudin domain containing 2 (Cldnd2), mRNA [NM_028849]	0.342578	5.98242	0.000513149	0.0431658
100415902	Gm15658	Mus musculus 3 days neonate thymus cDNA, RIKEN full-length enriched library, clone:A630003L17 product:unclassifiable, full insert sequence. [AK153575]	-0.446963	7.9899	0.000519658	0.0434386
30942	Hnf4g	Mus musculus hepatocyte nuclear factor 4, gamma (Hnf4g), mRNA [NM_013920]	-0.464483	7.8337	0.000522563	0.0434386
338365	Slc41a2	Mus musculus solute carrier family 41, member 2 (Slc41a2), mRNA [NM_177388]	0.477408	9.07681	0.000521971	0.0434386
14282	Fosb, Fosb	Mus musculus FBJ osteosarcoma oncogene B (Fosb), mRNA [NM_008036], Mus musculus FBJ osteosarcoma oncogene B (Fosb), mRNA [NM_008036]	-0.595184	8.1906	0.000527109	0.0434741
22361	Vnn1	Mus musculus vanin 1 (Vnn1), mRNA [NM_011704]	1.23223	8.13787	0.000526188	0.0434741
233280	Nipa1	Mus musculus non imprinted in Prader-Willi/Angelman syndrome 1 homolog (human) (Nipa1), mRNA [NM_153578]	-0.295311	9.3269	0.000530819	0.0436097
17423	Ndst2	Mus musculus N-deacetylase/N-sulfotransferase (heparan glucosaminyl) 2 (Ndst2), mRNA [NM_010811]	0.26528	9.55971	0.000536962	0.0439435
67860	S100a16, S100a16	Mus musculus S100 calcium binding protein A16 (S100a16), mRNA [NM_026416], Mus musculus S100 calcium binding protein A16 (S100a16), mRNA [NM_026416]	0.353108	13.5048	0.000542428	0.0442194
12007	Azgp1	Mus musculus alpha-2-glycoprotein 1, zinc (Azgp1), mRNA [NM_013478]	-0.414171	6.78106	0.000547097	0.0444285
224598	Zfp758, Zfp758, Zfp758	Mus musculus zinc finger protein 758 (Zfp758), mRNA [NM_145484], Mus musculus zinc finger protein 758, mRNA (cDNA clone MGC:67807 IMAGE:5036441), complete cds. [BC056632], PREDICTED: Mus musculus zinc finger protein 758 (Zfp758), transcript variant X1, misc_RNA [XR_876468]	-0.251679	9.57815	0.000551459	0.0446111
117198	Ivns1abp, Ivns1abp	Mus musculus influenza virus NS1A binding protein (Ivns1abp), transcript variant 2, mRNA [NM_054102], Mus musculus influenza virus NS1A binding protein (Ivns1abp), transcript variant 1, mRNA [NM_001039511]	0.257075	10.4049	0.000570447	0.0449103
20652	Soat1, Soat1, Soat1, Soat1, Soat1	Mus musculus sterol O-acyltransferase 1 (Soat1), mRNA [NM_009230], sterol O-acyltransferase 1 [Source:MGI Symbol;Acc:MGI:104665] [ENSMUST00000191379], Mus musculus sterol O-acyltransferase 1 (Soat1), mRNA [NM_009230], Mus musculus sterol O-acyltransferase 1 (Soat1), mRNA [NM_009230], Mus musculus sterol O-acyltransferase 1 (Soat1), mRNA [NM_009230]	0.473524	8.03218	0.000566092	0.0449103
20688	Sp4	Mus musculus trans-acting transcription factor 4 (Sp4), transcript variant 1, mRNA [NM_009239]	-0.333373	7.86635	0.000565667	0.0449103
59035	Carm1, Carm1	Mus musculus coactivator-associated arginine methyltransferase 1 (Carm1), transcript variant 1, mRNA [NM_021531], Mus musculus coactivator-associated arginine methyltransferase 1 (Carm1), transcript variant 2, mRNA [NM_153141]	0.220214	10.8817	0.000565048	0.0449103
67976	Trabd, Trabd	Mus musculus TraB domain containing (Trabd), mRNA [NM_026485], Mus musculus TraB domain containing (Trabd), mRNA [NM_026485]	0.230024	10.4603	0.000562686	0.0449103
72388	Ripk4, Ripk4	Mus musculus receptor-interacting serine-threonine kinase 4 (Ripk4), mRNA [NM_023663], receptor-interacting serine-threonine kinase 4 [Source:MGI Symbol;Acc:MGI:1919638] [ENSMUST00000019386]	-0.287944	11.982	0.000573039	0.0449103
74205	Acsl3, Acsl3	Mus musculus acyl-CoA synthetase long-chain family member 3 (Acsl3), transcript variant 1, mRNA [NM_028817], Mus musculus acyl-CoA synthetase long-chain family member 3 (Acsl3), transcript variant 1, mRNA [NM_028817]	0.578964	11.0549	0.000571893	0.0449103
83922	Cep41, Cep41, Cep41, Cep41	Mus musculus centrosomal protein 41 (Cep41), transcript variant 1, mRNA [NM_031998], Mus musculus centrosomal protein 41 (Cep41), transcript variant 1, mRNA [NM_031998], Mus musculus centrosomal protein 41 (Cep41), transcript variant 1, mRNA [NM_031998], Mus musculus centrosomal protein 41 (Cep41), transcript variant 1, mRNA [NM_031998]	0.292852	6.56312	0.000563408	0.0449103
83924	Gpr137b, Gpr137b, Gpr137b, Gpr137b	PREDICTED: Mus musculus G protein-coupled receptor 137B (Gpr137b), transcript variant X1, misc_RNA [XR_382078], Mus musculus G protein-coupled receptor 137B (Gpr137b), mRNA [NM_031999], Mus musculus G protein-coupled receptor 137B (Gpr137b), mRNA [NM_031999], PREDICTED: Mus musculus G protein-coupled receptor 137B (Gpr137b), transcript variant X2, mRNA [XM_006516805]	0.744495	9.11138	0.000574301	0.0449103
19847	Rnu1b6	Mus musculus U1b6 small nuclear RNA (Rnu1b6), small nuclear RNA [NR_004413]	-0.90346	13.0444	0.000581257	0.0451273
65945	Clstn1, Clstn1	Mus musculus calsyntenin 1 (Clstn1), transcript variant 1, mRNA [NM_023051], Mus musculus calsyntenin 1 (Clstn1), transcript variant 1, mRNA [NM_023051]	0.281081	10.0362	0.00058135	0.0451273
380997	Cyp2d12	Mus musculus cytochrome P450, family 2, subfamily d, polypeptide 12 (Cyp2d12), mRNA [NM_201360]	-0.816604	11.4957	0.00058898	0.0455521
237611	Stac3	Mus musculus SH3 and cysteine rich domain 3 (Stac3), mRNA [NM_177707]	-0.425206	8.08231	0.000592562	0.0456619
100272219	AA543186	Mus musculus expressed sequence AA543186 (AA543186), long non-coding RNA [NR_027448]	-0.320115	7.0115	0.000601028	0.0461458
66180	P3h4, P3h4, P3h4	Mus musculus prolyl 3-hydroxylase family member 4 (non-enzymatic) (P3h4), mRNA [NM_176830], prolyl 3-hydroxylase family member 4 (non-enzymatic) [Source:MGI Symbol;Acc:MGI:1913430] [ENSMUST00000066489], Mus musculus prolyl 3-hydroxylase family member 4 (non-enzymatic) (P3h4), mRNA [NM_176830]	0.343468	8.43369	0.000611773	0.0468007
100041241	Gm3227	Mus musculus adult male pituitary gland cDNA, RIKEN full-length enriched library, clone:5330429D20 product:unclassifiable, full insert sequence. [AK133651]	-0.437054	5.95541	0.000617595	0.0469061
50755	Fbxo18, Fbxo18, Fbxo18	F-box protein 18 [Source:MGI Symbol;Acc:MGI:1354699] [ENSMUST00000123717], Mus musculus F-box protein 18 (Fbxo18), mRNA [NM_015792], Mus musculus F-box protein 18 (Fbxo18), mRNA [NM_015792]	0.298648	10.2671	0.00061583	0.0469061
667558	Gm8702	PREDICTED: Mus musculus predicted gene 8702 (Gm8702), misc_RNA [XR_141259]	0.305369	5.32806	0.000627033	0.0474522
433294	Mettl21c	Mus musculus methyltransferase like 21C (Mettl21c), mRNA [NM_001013799]	-0.414589	6.99647	0.000631997	0.0476571
232414	Clec9a, Clec9a	Mus musculus C-type lectin domain family 9, member a (Clec9a), transcript variant 1, mRNA [NM_001205363], Mus musculus C-type lectin domain family 9, member a (Clec9a), transcript variant 1, mRNA [NM_001205363]	0.518191	6.99162	0.000634309	0.0476612
21429	Ubtf, Ubtf, Ubtf	Mus musculus upstream binding transcription factor, RNA polymerase I (Ubtf), transcript variant 1, mRNA [NM_011551], Mus musculus upstream binding transcription factor, RNA polymerase I (Ubtf), transcript variant 1, mRNA [NM_011551], Mus musculus upstream binding transcription factor, RNA polymerase I, mRNA (cDNA clone IMAGE:4459041), with apparent retained intron. [BC024622]	0.37344	10.3489	0.000638276	0.047713
380629	Heca, Heca	Mus musculus headcase homolog (Drosophila) (Heca), mRNA [NM_001033432], PREDICTED: Mus musculus headcase homolog (Drosophila) (Heca), transcript variant X1, mRNA [XM_006512783]	-0.263682	10.8447	0.000639518	0.047713
68796	Tmem214	Mus musculus transmembrane protein 214 (Tmem214), mRNA [NM_144525]	0.216109	11.0304	0.000642628	0.0477762
102573	AI662168	mz93c04.x1 Soares mouse lymph node NbMLN Mus musculus cDNA clone IMAGE:720966 3'. [AI662168]	0.279391	5.7856	0.000652484	0.0478352
102632403	Rpl17-ps8	PREDICTED: Mus musculus ribosomal protein L17, pseudogene 8 (Rpl17-ps8), misc_RNA [XR_864768]	-0.230954	14.7538	0.000649864	0.0478352
11773	Ap2m1, Ap2m1, Ap2m1, Ap2m1	Mus musculus adaptor-related protein complex 2, mu 1 subunit (Ap2m1), transcript variant 2, mRNA [NM_001302970], adaptor-related protein complex 2, mu 1 subunit [Source:MGI Symbol;Acc:MGI:1298405] [ENSMUST00000133443], Mus musculus adaptor-related protein complex 2, mu 1 subunit (Ap2m1), transcript variant 1, mRNA [NM_009679], Mus musculus adaptor-related protein complex 2, mu 1 subunit (Ap2m1), …	0.332235	10.4024	0.000648085	0.0478352
269275	Acvr1c	Mus musculus activin A receptor, type IC (Acvr1c), transcript variant 1, mRNA [NM_001111030]	-0.41317	9.86606	0.000650435	0.0478352
170770	Bbc3	Mus musculus BCL2 binding component 3 (Bbc3), mRNA [NM_133234]	-0.234668	9.78254	0.000656396	0.0479555
20520	Slc22a5, Slc22a5	Mus musculus solute carrier family 22 (organic cation transporter), member 5 (Slc22a5), mRNA [NM_011396], Mus musculus solute carrier family 22 (organic cation transporter), member 5 (Slc22a5), mRNA [NM_011396]	0.390379	10.4493	0.000669703	0.0483051
20815	Srpk1	Mus musculus serine/arginine-rich protein specific kinase 1 (Srpk1), mRNA [NM_016795]	0.377751	9.94861	0.000670332	0.0483051
56455	Dynll1	Mus musculus dynein light chain LC8-type 1 (Dynll1), mRNA [NM_019682]	0.284778	15.0436	0.000666206	0.0483051
66661	Srp72, Srp72, Srp72, Srp72	Mus musculus signal recognition particle 72 (Srp72), mRNA [NM_025691], signal recognition particle 72 [Source:MGI Symbol;Acc:MGI:1333795] [ENSMUST00000148423], Mus musculus signal recognition particle 72 (Srp72), mRNA [NM_025691], Mus musculus signal recognition particle 72 (Srp72), mRNA [NM_025691]	0.353857	9.57065	0.000665433	0.0483051
436583	Snora74a	Mus musculus small nucleolar RNA, H/ACA box 74A (Snora74a), small nucleolar RNA [NR_002905]	-0.588299	7.32972	0.000684741	0.0490089
545551	BC021767	Mus musculus cDNA sequence BC021767 (BC021767), non-coding RNA [NR_033629]	-0.223315	14.0121	0.000684394	0.0490089
27260	Plek2	Mus musculus pleckstrin 2 (Plek2), mRNA [NM_013738]	0.589	10.9636	0.000690684	0.0490458
320608	D930023I05Rik	Mus musculus 12 days embryo male wolffian duct includes surrounding region cDNA, RIKEN full-length enriched library, clone:6720482C12 product:unclassifiable, full insert sequence. [AK032962]	-0.956625	8.98118	0.000693952	0.0490458
73016	Kremen2	Mus musculus kringle containing transmembrane protein 2 (Kremen2), mRNA [NM_028416]	0.391591	8.424	0.000694548	0.0490458
78373	Nudt17, Nudt17	Mus musculus nudix (nucleoside diphosphate linked moiety X)-type motif 17 (Nudt17), transcript variant 2, mRNA [NM_001162925], Mus musculus 13 days embryo forelimb cDNA, RIKEN full-length enriched library, clone:5930426N04 product:unclassifiable, full insert sequence. [AK031193]	0.409153	6.90611	0.000688572	0.0490458
102640252	Gm26511	Mus musculus 0 day neonate cerebellum cDNA, RIKEN full-length enriched library, clone:C230015I20 product:unclassifiable, full insert sequence. [AK082154]	-0.410742	8.28979	0.00070061	0.0493089
100045396	Gm9908	Mus musculus adult male epididymis cDNA, RIKEN full-length enriched library, clone:9230119M08 product:hypothetical protein, full insert sequence. [AK079043]	-0.343545	8.8021	0.000710006	0.0496473
244886	AI118078	Mus musculus expressed sequence AI118078 (AI118078), mRNA [NM_172923]	0.62787	7.55061	0.000710121	0.0496473
12270	C4bp-ps1, C4bp-ps1	Mus musculus complement component 4 binding protein, pseudogene 1 (C4bp-ps1), non-coding RNA [NR_028304], Mus musculus complement component 4 binding protein, pseudogene 1 (C4bp-ps1), non-coding RNA [NR_028304]	-0.529352	6.97758	0.000726032	0.0505613
16363	Irf2, Irf2	Mus musculus visual cortex cDNA, RIKEN full-length enriched library, clone:K230037J04 product:interferon regulatory factor 2, full insert sequence. [AK158642], Mus musculus interferon regulatory factor 2 (Irf2), mRNA [NM_008391]	-0.219334	8.65426	0.000732773	0.0505613
259053	Olfr362	Mus musculus olfactory receptor 362 (Olfr362), mRNA [NM_147051]	-0.810423	6.14298	0.000730799	0.0505613
474332	Dnm3os	Mus musculus dynamin 3, opposite strand (Dnm3os), long non-coding RNA [NR_002870]	-0.694511	6.72547	0.000730905	0.0505613
74211	1700017B05Rik, 1700017B05Rik, 1700017B05Rik	Mus musculus RIKEN cDNA 1700017B05 gene (1700017B05Rik), mRNA [NM_028820], Mus musculus 0 day neonate head cDNA, RIKEN full-length enriched library, clone:4831433E19 product:unclassifiable, full insert sequence. [AK029230], Mus musculus 10 days neonate cortex cDNA, RIKEN full-length enriched library, clone:A830081I21 product:hypothetical protein, full insert sequence. [AK080676]	-0.5002	7.17135	0.000741369	0.0509878
66061	Tctex1d2	Mus musculus Tctex1 domain containing 2 (Tctex1d2), mRNA [NM_025329]	-0.329525	11.1027	0.000748659	0.0510445
72167	Thumpd2	Mus musculus THUMP domain containing 2 (Thumpd2), mRNA [NM_028138]	0.354899	7.48234	0.000749446	0.0510445
93895	Msx1os	Mus musculus msh homeobox 1 opposite strand (Msx1os), antisense RNA [NR_027920]	-0.607522	5.37876	0.000748732	0.0510445
19844	Rnu1b1	Mus musculus U1b1 small nuclear RNA (Rnu1b1), small nuclear RNA [NR_004412]	-0.800585	12.9039	0.000787528	0.0532944
69573	Hilpda	Mus musculus hypoxia inducible lipid droplet associated (Hilpda), transcript variant 2, mRNA [NM_023516]	0.275641	9.12642	0.000787436	0.0532944
23886	Gdf15	Mus musculus growth differentiation factor 15 (Gdf15), mRNA [NM_011819]	-1.31365	10.7159	0.000797565	0.0536299
57816	Tesc, Tesc	Mus musculus tescalcin (Tesc), mRNA [NM_021344], Mus musculus tescalcin (Tesc), mRNA [NM_021344]	-0.374873	9.42479	0.000795721	0.0536299
93746	Gprc5d, Gprc5d	Mus musculus G protein-coupled receptor, family C, group 5, member D (Gprc5d), transcript variant 1, mRNA [NM_001205396], Mus musculus G protein-coupled receptor, family C, group 5, member D (Gprc5d), transcript variant 2, mRNA [NM_053118]	-0.254736	6.32165	0.000805537	0.053994
328572	Ep300, Ep300, Ep300, Ep300	E1A binding protein p300 [Source:MGI Symbol;Acc:MGI:1276116] [ENSMUST00000189338], Mus musculus E1A binding protein p300 (Ep300), mRNA [NM_177821], Mus musculus E1A binding protein p300 (Ep300), mRNA [NM_177821], E1A binding protein p300 [Source:MGI Symbol;Acc:MGI:1276116] [ENSMUST00000185375]	-0.227075	8.66798	0.000815307	0.054476
20589	Ighmbp2, Ighmbp2	Mus musculus immunoglobulin mu binding protein 2 (Ighmbp2), mRNA [NM_009212], Mus musculus immunoglobulin mu binding protein 2 (Ighmbp2), mRNA [NM_009212]	0.210505	9.53895	0.000823279	0.054809
21762	Psmd2, Psmd2	Mus musculus proteasome (prosome, macropain) 26S subunit, non-ATPase, 2 (Psmd2), transcript variant 1, mRNA [NM_134101], Mus musculus proteasome (prosome, macropain) 26S subunit, non-ATPase, 2 (Psmd2), transcript variant 1, mRNA [NM_134101]	0.275578	11.7068	0.000825483	0.054809
11852	Rhob	Mus musculus ras homolog gene family, member B (Rhob), mRNA [NM_007483]	-0.370504	11.534	0.00085533	0.0563883
26568	Slc27a3	Mus musculus solute carrier family 27 (fatty acid transporter), member 3 (Slc27a3), mRNA [NM_011988]	-0.352645	9.03015	0.000853578	0.0563883
66540	Fam107b, Fam107b	Mus musculus family with sequence similarity 107, member B (Fam107b), mRNA [NM_025626], Mus musculus family with sequence similarity 107, member B (Fam107b), mRNA [NM_025626]	0.308725	10.0527	0.000857282	0.0563883
216805	Flcn, Flcn, Flcn	Mus musculus folliculin (Flcn), transcript variant 2, mRNA [NM_146018], folliculin [Source:MGI Symbol;Acc:MGI:2442184] [ENSMUST00000047706], Mus musculus folliculin (Flcn), transcript variant 2, mRNA [NM_146018]	-0.251768	10.2547	0.000869634	0.0566711
21934	Tnfrsf11a, Tnfrsf11a, Tnfrsf11a	tumor necrosis factor receptor superfamily, member 11a, NFKB activator [Source:MGI Symbol;Acc:MGI:1314891] [ENSMUST00000187812], Mus musculus tumor necrosis factor receptor superfamily, member 11a, NFKB activator (Tnfrsf11a), mRNA [NM_009399], Mus musculus tumor necrosis factor receptor superfamily, member 11a, NFKB activator (Tnfrsf11a), mRNA [NM_009399]	-0.335504	10.0024	0.000869313	0.0566711
94242	Tinagl1, Tinagl1	Mus musculus tubulointerstitial nephritis antigen-like 1 (Tinagl1), transcript variant 1, mRNA [NM_023476], tubulointerstitial nephritis antigen-like 1 [Source:MGI Symbol;Acc:MGI:2137617] [ENSMUST00000030560]	0.413469	10.4672	0.000867263	0.0566711
26424	Nr5a2	Mus musculus nuclear receptor subfamily 5, group A, member 2 (Nr5a2), transcript variant 1, mRNA [NM_030676]	-0.425038	10.1842	0.000873156	0.0567256
231915	Uspl1	Mus musculus ubiquitin specific peptidase like 1 (Uspl1), transcript variant 4, mRNA [NM_001013378]	-0.248741	10.6556	0.000886834	0.0574374
12363	Casp4	Mus musculus caspase 4, apoptosis-related cysteine peptidase (Casp4), mRNA [NM_007609]	-0.458466	11.5409	0.000893814	0.0577125
22228	Ucp2, Ucp2	Mus musculus uncoupling protein 2 (mitochondrial, proton carrier) (Ucp2), mRNA [NM_011671], Mus musculus uncoupling protein 2 (mitochondrial, proton carrier) (Ucp2), mRNA [NM_011671]	0.398656	11.8298	0.000903789	0.0580018
626870	Gm11992	Mus musculus predicted gene 11992 (Gm11992), mRNA [NM_001037928]	0.341967	5.84725	0.000902268	0.0580018
16427	Itih4, Itih4	Mus musculus inter alpha-trypsin inhibitor, heavy chain 4 (Itih4), transcript variant 1, mRNA [NM_018746], Mus musculus inter alpha-trypsin inhibitor, heavy chain 4 (Itih4), transcript variant 1, mRNA [NM_018746]	-0.194141	6.2415	0.000909001	0.0581596
56457	Clptm1, Clptm1	Mus musculus cleft lip and palate associated transmembrane protein 1 (Clptm1), mRNA [NM_019649], Mus musculus cleft lip and palate associated transmembrane protein 1 (Clptm1), mRNA [NM_019649]	0.25496	11.1387	0.000922199	0.0588257
22229	Ucp3	Mus musculus uncoupling protein 3 (mitochondrial, proton carrier) (Ucp3), mRNA [NM_009464]	0.404273	12.0772	0.000928981	0.0589024
54710	Hs3st3b1	Mus musculus heparan sulfate (glucosamine) 3-O-sulfotransferase 3B1 (Hs3st3b1), mRNA [NM_018805]	-0.425582	9.2122	0.000927293	0.0589024
105246851	LOC105246851	Mus musculus adult male testis cDNA, RIKEN full-length enriched library, clone:4931423J15 product:unclassifiable, full insert sequence. [AK029885]	-0.315846	5.20326	0.000933255	0.0589962
