# Supplementary material for: Bilophila wadsworthia aggravates high fat diet induced metabolic dysfunctions in mice
Source: Nat Commun. 2018 Jul 18;9:2802. doi: 10.1038/s41467-018-05249-7 (PMC6052103; doi:10.1038/s41467-018-05249-7)
Supplement: Supplementary file 5 — Supplementary Data 2 [file 41467_2018_5249_MOESM5_ESM.xlsx]

## Sheet: Feuil1
	Table S2. Host pathways with significantly altered activation between studied groups.
	Term	variable	Side	adjusted pvalue	log10pval
9	Fatty acid elongation	HFD vs CD	Down	0.0318688564101936	1.49663352057564
58	Glycosphingolipid biosynthesis - lacto and neolacto series	HFD vs CD	Down	0.0252860633837302	1.59711877776506
223	Fat digestion and absorption	HFD vs CD	Down	0.00222874244663082	2.65194011566947
235	Nicotine addiction	HFD vs CD	Up	0.0318688564101936	1.49663352057564
290	Glycolysis / Gluconeogenesis	HFD+Bwadsworthia vs HFD	Up	0.000779300614563715	3.10829498127201
291	Citrate cycle (TCA cycle)	HFD+Bwadsworthia vs HFD	Up	0.00376775924580171	2.42391685576247
292	Pentose phosphate pathway	HFD+Bwadsworthia vs HFD	Down	0.000487432149417548	3.31208582957441
293	Pentose and glucuronate interconversions	HFD+Bwadsworthia vs HFD	Up	0.00132407738499224	2.87808663204662
294	Fructose and mannose metabolism	HFD+Bwadsworthia vs HFD	Up	0.0151386589639075	1.81991259447729
295	Galactose metabolism	HFD+Bwadsworthia vs HFD	Down	0.000988685605243575	3.00494178890322
296	Ascorbate and aldarate metabolism	HFD+Bwadsworthia vs HFD	Down	0.000840531049885747	3.07544623874447
298	Fatty acid elongation	HFD+Bwadsworthia vs HFD	Up	0.000875854090583543	3.05756823736202
299	Fatty acid degradation	HFD+Bwadsworthia vs HFD	Down	0.000465119733798753	3.33243523413266
300	Synthesis and degradation of ketone bodies	HFD+Bwadsworthia vs HFD	Up	0.00640294919992462	2.19361994379194
302	Primary bile acid biosynthesis	HFD+Bwadsworthia vs HFD	Up	0.000519130310577253	3.28472361313205
303	Ubiquinone and other terpenoid-quinone biosynthesis	HFD+Bwadsworthia vs HFD	Up	0.00759513382095605	2.11946456976818
304	Steroid hormone biosynthesis	HFD+Bwadsworthia vs HFD	Down	0.000515676598026561	3.28762257690924
310	Glycine, serine and threonine metabolism	HFD+Bwadsworthia vs HFD	Up	0.000489428156945764	3.31031104917627
311	Cysteine and methionine metabolism	HFD+Bwadsworthia vs HFD	Up	0.00156410487855705	2.80573412937625
312	Valine, leucine and isoleucine degradation	HFD+Bwadsworthia vs HFD	Down	0.000487432149417548	3.31208582957441
314	Lysine degradation	HFD+Bwadsworthia vs HFD	Down	0.00485127346359281	2.314144243745
315	Arginine and proline metabolism	HFD+Bwadsworthia vs HFD	Down	0.00507974650475579	2.29415795982881
316	Histidine metabolism	HFD+Bwadsworthia vs HFD	Down	0.000917610365663052	3.03734168912942
318	Phenylalanine metabolism	HFD+Bwadsworthia vs HFD	Down	0.0231146271445216	1.6361131076502
319	Tryptophan metabolism	HFD+Bwadsworthia vs HFD	Up	0.00106112609534667	2.97423300510963
321	beta-Alanine metabolism	HFD+Bwadsworthia vs HFD	Up	0.000659595083545469	3.18072259013642
325	D-Glutamine and D-glutamate metabolism	HFD+Bwadsworthia vs HFD	Down	0.00763074313447423	2.11743316538907
326	Glutathione metabolism	HFD+Bwadsworthia vs HFD	Down	0.0166747700574013	1.77794014622642
327	Starch and sucrose metabolism	HFD+Bwadsworthia vs HFD	Down	0.000519130310577253	3.28472361313205
329	Other glycan degradation	HFD+Bwadsworthia vs HFD	Down	0.000487432149417548	3.31208582957441
332	Amino sugar and nucleotide sugar metabolism	HFD+Bwadsworthia vs HFD	Up	0.00142712150536085	2.84553904940722
334	Glycosaminoglycan degradation	HFD+Bwadsworthia vs HFD	Up	0.000519130310577253	3.28472361313205
338	Glycerolipid metabolism	HFD+Bwadsworthia vs HFD	Up	0.00280379481186341	2.55225377220898
340	Glycosylphosphatidylinositol(GPI)-anchor biosynthesis	HFD+Bwadsworthia vs HFD	Up	0.000988685605243575	3.00494178890322
341	Glycerophospholipid metabolism	HFD+Bwadsworthia vs HFD	Down	0.000627348709755487	3.20249099086734
343	Arachidonic acid metabolism	HFD+Bwadsworthia vs HFD	Up	0.00134109463389726	2.87254057522127
344	Linoleic acid metabolism	HFD+Bwadsworthia vs HFD	Up	0.00103429419424874	2.98535591311236
345	alpha-Linolenic acid metabolism	HFD+Bwadsworthia vs HFD	Down	0.000952960623265582	3.02092504422188
346	Sphingolipid metabolism	HFD+Bwadsworthia vs HFD	Down	0.000863036610385542	3.06397078093464
349	Glycosphingolipid biosynthesis - ganglio series	HFD+Bwadsworthia vs HFD	Down	0.00105586989074595	2.97638959431394
350	Pyruvate metabolism	HFD+Bwadsworthia vs HFD	Down	0.000487432149417548	3.31208582957441
351	Glyoxylate and dicarboxylate metabolism	HFD+Bwadsworthia vs HFD	Up	0.00168651442494488	2.77300993989004
352	Propanoate metabolism	HFD+Bwadsworthia vs HFD	Down	0.0023708013685029	2.62510483074419
353	Butanoate metabolism	HFD+Bwadsworthia vs HFD	Down	0.000863036610385542	3.06397078093464
355	Thiamine metabolism	HFD+Bwadsworthia vs HFD	Down	0.0273285557941665	1.5633833184426
357	Vitamin B6 metabolism	HFD+Bwadsworthia vs HFD	Up	0.000510071673533007	3.29236879403379
359	Pantothenate and CoA biosynthesis	HFD+Bwadsworthia vs HFD	Down	0.00947617443292137	2.023366953589
362	Folate biosynthesis	HFD+Bwadsworthia vs HFD	Up	0.000625559015128547	3.20373171277204
363	Retinol metabolism	HFD+Bwadsworthia vs HFD	Up	0.000487432149417548	3.31208582957441
364	Porphyrin and chlorophyll metabolism	HFD+Bwadsworthia vs HFD	Down	0.00124712462922859	2.90409014388979
366	Nitrogen metabolism	HFD+Bwadsworthia vs HFD	Up	0.00487393978768483	2.31211984036216
369	Metabolism of xenobiotics by cytochrome P450	HFD+Bwadsworthia vs HFD	Up	0.00293870280416432	2.53184433262008
370	Drug metabolism - cytochrome P450	HFD+Bwadsworthia vs HFD	Up	0.00280379481186341	2.55225377220898
371	Drug metabolism - other enzymes	HFD+Bwadsworthia vs HFD	Up	0.000910506620998641	3.04071689176613
372	Biosynthesis of unsaturated fatty acids	HFD+Bwadsworthia vs HFD	Up	0.00118729534502442	2.92544123491265
373	Metabolic pathways	HFD+Bwadsworthia vs HFD	Down	0.000487432149417548	3.31208582957441
374	Biosynthesis of antibiotics	HFD+Bwadsworthia vs HFD	Down	0.00118729534502442	2.92544123491265
375	Carbon metabolism	HFD+Bwadsworthia vs HFD	Up	0.000487432149417548	3.31208582957441
376	2-Oxocarboxylic acid metabolism	HFD+Bwadsworthia vs HFD	Up	0.0362680290584647	1.440476044979
377	Fatty acid metabolism	HFD+Bwadsworthia vs HFD	Up	0.000487432149417548	3.31208582957441
378	Degradation of aromatic compounds	HFD+Bwadsworthia vs HFD	Up	0.0274430144774408	1.56156818527532
379	Biosynthesis of amino acids	HFD+Bwadsworthia vs HFD	Down	0.00401305955027961	2.39652439566961
380	ABC transporters	HFD+Bwadsworthia vs HFD	Down	0.00626293510365526	2.20322208842171
390	Proteasome	HFD+Bwadsworthia vs HFD	Down	0.012252977920269	1.91175834908159
391	Protein export	HFD+Bwadsworthia vs HFD	Down	0.0231146271445216	1.6361131076502
392	PPAR signaling pathway	HFD+Bwadsworthia vs HFD	Down	0.000624651591093162	3.20436214946575
399	MAPK signaling pathway	HFD+Bwadsworthia vs HFD	Up	0.00407073548156552	2.39032711737713
400	ErbB signaling pathway	HFD+Bwadsworthia vs HFD	Down	0.000779984206164667	3.10791419121334
401	Ras signaling pathway	HFD+Bwadsworthia vs HFD	Down	0.00759513382095605	2.11946456976818
402	Rap1 signaling pathway	HFD+Bwadsworthia vs HFD	Down	0.00640294919992462	2.19361994379194
403	Calcium signaling pathway	HFD+Bwadsworthia vs HFD	Up	0.0497461711169203	1.30324034058229
404	cGMP-PKG signaling pathway	HFD+Bwadsworthia vs HFD	Down	0.0226670918305879	1.64460419592755
405	cAMP signaling pathway	HFD+Bwadsworthia vs HFD	Up	0.0249783892006263	1.60243557171991
409	HIF-1 signaling pathway	HFD+Bwadsworthia vs HFD	Down	0.000519130310577253	3.28472361313205
410	FoxO signaling pathway	HFD+Bwadsworthia vs HFD	Down	0.00132407738499224	2.87808663204662
411	Phosphatidylinositol signaling system	HFD+Bwadsworthia vs HFD	Up	0.0206983085308818	1.68406514370826
412	Sphingolipid signaling pathway	HFD+Bwadsworthia vs HFD	Up	0.00487393978768483	2.31211984036216
417	Ubiquitin mediated proteolysis	HFD+Bwadsworthia vs HFD	Up	0.00150219825389396	2.8232727471652
419	SNARE interactions in vesicular transport	HFD+Bwadsworthia vs HFD	Up	0.000519130310577253	3.28472361313205
420	Regulation of autophagy	HFD+Bwadsworthia vs HFD	Up	0.0151386589639075	1.81991259447729
421	Protein processing in endoplasmic reticulum	HFD+Bwadsworthia vs HFD	Up	0.000487432149417548	3.31208582957441
422	Lysosome	HFD+Bwadsworthia vs HFD	Up	0.000965887689363973	3.01507336915918
423	Endocytosis	HFD+Bwadsworthia vs HFD	Up	0.00164083864076539	2.78493412514482
424	Phagosome	HFD+Bwadsworthia vs HFD	Down	0.0468044045500859	1.32971327552013
425	Peroxisome	HFD+Bwadsworthia vs HFD	Down	0.000487432149417548	3.31208582957441
426	mTOR signaling pathway	HFD+Bwadsworthia vs HFD	Down	0.00087844662828106	3.0562846197659
427	PI3K-Akt signaling pathway	HFD+Bwadsworthia vs HFD	Up	0.00744377153418749	2.12820696479494
428	AMPK signaling pathway	HFD+Bwadsworthia vs HFD	Up	0.000519130310577253	3.28472361313205
429	Apoptosis	HFD+Bwadsworthia vs HFD	Up	0.00414813804497107	2.38214679925223
431	Adrenergic signaling in cardiomyocytes	HFD+Bwadsworthia vs HFD	Up	0.00880113586242003	2.0554612747876
433	Wnt signaling pathway	HFD+Bwadsworthia vs HFD	Up	0.00124579551105338	2.90455323834248
434	Dorso-ventral axis formation	HFD+Bwadsworthia vs HFD	Down	0.0166747700574013	1.77794014622642
435	Notch signaling pathway	HFD+Bwadsworthia vs HFD	Up	0.0488614946891088	1.31103325194909
438	Axon guidance	HFD+Bwadsworthia vs HFD	Up	0.00415914879586708	2.38099554222991
439	VEGF signaling pathway	HFD+Bwadsworthia vs HFD	Up	0.000874695845900687	3.05814293601801
441	Hippo signaling pathway	HFD+Bwadsworthia vs HFD	Down	0.000487432149417548	3.31208582957441
445	Adherens junction	HFD+Bwadsworthia vs HFD	Down	0.00487393978768483	2.31211984036216
446	Tight junction	HFD+Bwadsworthia vs HFD	Up	0.00761334372797303	2.11842456219512
447	Gap junction	HFD+Bwadsworthia vs HFD	Down	0.0185097881505558	1.73259855183441
448	Signaling pathways regulating pluripotency of stem cells	HFD+Bwadsworthia vs HFD	Down	0.000779984206164667	3.10791419121334
450	Platelet activation	HFD+Bwadsworthia vs HFD	Up	0.0309938812623366	1.50872403507826
451	Antigen processing and presentation	HFD+Bwadsworthia vs HFD	Up	0.0204024008436967	1.6903187241516
453	Toll-like receptor signaling pathway	HFD+Bwadsworthia vs HFD	Down	0.000875854090583543	3.05756823736202
454	NOD-like receptor signaling pathway	HFD+Bwadsworthia vs HFD	Up	0.000487432149417548	3.31208582957441
455	RIG-I-like receptor signaling pathway	HFD+Bwadsworthia vs HFD	Down	0.00142712150536085	2.84553904940722
456	Cytosolic DNA-sensing pathway	HFD+Bwadsworthia vs HFD	Down	0.0176565434082338	1.75309431353661
457	Jak-STAT signaling pathway	HFD+Bwadsworthia vs HFD	Up	0.0311713023660968	1.50624505211542
464	TNF signaling pathway	HFD+Bwadsworthia vs HFD	Down	0.000487432149417548	3.31208582957441
469	Long-term potentiation	HFD+Bwadsworthia vs HFD	Down	0.0166420047352406	1.77879435875379
470	Synaptic vesicle cycle	HFD+Bwadsworthia vs HFD	Up	0.0128768762335031	1.89018947852048
471	Neurotrophin signaling pathway	HFD+Bwadsworthia vs HFD	Up	0.000489428156945764	3.31031104917627
474	Cholinergic synapse	HFD+Bwadsworthia vs HFD	Up	0.0202045434494633	1.694550958615
475	Serotonergic synapse	HFD+Bwadsworthia vs HFD	Down	0.00155176518097521	2.80917399720307
477	Dopaminergic synapse	HFD+Bwadsworthia vs HFD	Down	0.0115549199491726	1.9372330589043
478	Long-term depression	HFD+Bwadsworthia vs HFD	Up	0.00224894198458605	2.64802174780987
481	Phototransduction	HFD+Bwadsworthia vs HFD	Down	0.0164219841265902	1.78457437199296
482	Inflammatory mediator regulation of TRP channels	HFD+Bwadsworthia vs HFD	Up	0.0321341424562924	1.49303328534342
483	Regulation of actin cytoskeleton	HFD+Bwadsworthia vs HFD	Down	0.00671905560980312	2.17269176448688
484	Insulin signaling pathway	HFD+Bwadsworthia vs HFD	Down	0.000793543879278759	3.10042905378405
486	GnRH signaling pathway	HFD+Bwadsworthia vs HFD	Down	0.0029156867632972	2.5352591347706
487	Ovarian steroidogenesis	HFD+Bwadsworthia vs HFD	Down	0.00280379481186341	2.55225377220898
488	Progesterone-mediated oocyte maturation	HFD+Bwadsworthia vs HFD	Down	0.00725108923290967	2.13959675035168
489	Estrogen signaling pathway	HFD+Bwadsworthia vs HFD	Down	0.00187922157033175	2.72602201122498
490	Melanogenesis	HFD+Bwadsworthia vs HFD	Up	0.00132407738499224	2.87808663204662
491	Prolactin signaling pathway	HFD+Bwadsworthia vs HFD	Down	0.000537403926836401	3.26969916448054
492	Thyroid hormone synthesis	HFD+Bwadsworthia vs HFD	Up	0.0397958492195064	1.40016222327986
493	Thyroid hormone signaling pathway	HFD+Bwadsworthia vs HFD	Up	0.00280379481186341	2.55225377220898
494	Adipocytokine signaling pathway	HFD+Bwadsworthia vs HFD	Up	0.00184176061274459	2.73476681893846
495	Oxytocin signaling pathway	HFD+Bwadsworthia vs HFD	Down	0.0266700473351656	1.57397621350461
496	Glucagon signaling pathway	HFD+Bwadsworthia vs HFD	Down	0.00237446140568001	2.62443488501497
497	Regulation of lipolysis in adipocytes	HFD+Bwadsworthia vs HFD	Up	0.00406808673337425	2.3906097963038
498	Type II diabetes mellitus	HFD+Bwadsworthia vs HFD	Up	0.0198253106780074	1.70277999822539
500	Type I diabetes mellitus	HFD+Bwadsworthia vs HFD	Down	0.0226549951841255	1.64483602580472
502	Aldosterone-regulated sodium reabsorption	HFD+Bwadsworthia vs HFD	Up	0.00759513382095605	2.11946456976818
504	Vasopressin-regulated water reabsorption	HFD+Bwadsworthia vs HFD	Down	0.000911333314174639	3.0403227536179
505	Proximal tubule bicarbonate reclamation	HFD+Bwadsworthia vs HFD	Down	0.00142712150536085	2.84553904940722
508	Gastric acid secretion	HFD+Bwadsworthia vs HFD	Up	0.0427877816253174	1.36868022935757
509	Pancreatic secretion	HFD+Bwadsworthia vs HFD	Down	0.0264881472128797	1.57694841857569
513	Bile secretion	HFD+Bwadsworthia vs HFD	Down	0.00132407738499224	2.87808663204662
518	Amyotrophic lateral sclerosis (ALS)	HFD+Bwadsworthia vs HFD	Down	0.0427877816253174	1.36868022935757
521	Cocaine addiction	HFD+Bwadsworthia vs HFD	Up	0.0330627699750927	1.48066076436095
522	Amphetamine addiction	HFD+Bwadsworthia vs HFD	Down	0.0136641530354686	1.86441728262643
525	Alcoholism	HFD+Bwadsworthia vs HFD	Down	0.0148721800862909	1.82762536435982
526	Bacterial invasion of epithelial cells	HFD+Bwadsworthia vs HFD	Up	0.0178099374603235	1.74933760556113
527	Salmonella infection	HFD+Bwadsworthia vs HFD	Up	0.000519130310577253	3.28472361313205
529	Legionellosis	HFD+Bwadsworthia vs HFD	Down	0.000465119733798753	3.33243523413266
531	Chagas disease (American trypanosomiasis)	HFD+Bwadsworthia vs HFD	Down	0.000487432149417548	3.31208582957441
534	Toxoplasmosis	HFD+Bwadsworthia vs HFD	Down	0.0487714119229107	1.31183467148547
538	Hepatitis C	HFD+Bwadsworthia vs HFD	Up	0.000976764855222642	3.01020997504338
541	Influenza A	HFD+Bwadsworthia vs HFD	Up	0.0325738918860956	1.4871303493971
543	Herpes simplex infection	HFD+Bwadsworthia vs HFD	Up	0.0400984423027734	1.39687249801447
544	Epstein-Barr virus infection	HFD+Bwadsworthia vs HFD	Down	0.00317694317328086	2.49799055342947
545	Pathways in cancer	HFD+Bwadsworthia vs HFD	Up	0.00486784677662439	2.31266310035031
547	Viral carcinogenesis	HFD+Bwadsworthia vs HFD	Down	0.000487432149417548	3.31208582957441
548	Chemical carcinogenesis	HFD+Bwadsworthia vs HFD	Up	0.00197189671066398	2.70511583744932
549	Proteoglycans in cancer	HFD+Bwadsworthia vs HFD	Up	0.00640294919992462	2.19361994379194
550	MicroRNAs in cancer	HFD+Bwadsworthia vs HFD	Down	0.00142712150536085	2.84553904940722
552	Renal cell carcinoma	HFD+Bwadsworthia vs HFD	Up	0.000537403926836401	3.26969916448054
553	Pancreatic cancer	HFD+Bwadsworthia vs HFD	Down	0.0325200474231931	1.48784882975644
554	Endometrial cancer	HFD+Bwadsworthia vs HFD	Up	0.00415914879586708	2.38099554222991
555	Glioma	HFD+Bwadsworthia vs HFD	Up	0.000659595083545469	3.18072259013642
556	Prostate cancer	HFD+Bwadsworthia vs HFD	Up	0.000487432149417548	3.31208582957441
557	Thyroid cancer	HFD+Bwadsworthia vs HFD	Down	0.00635665710451938	2.1967712149706
559	Melanoma	HFD+Bwadsworthia vs HFD	Down	0.000487432149417548	3.31208582957441
560	Bladder cancer	HFD+Bwadsworthia vs HFD	Down	0.000952960623265582	3.02092504422188
562	Acute myeloid leukemia	HFD+Bwadsworthia vs HFD	Down	0.0346193474115695	1.46068112300671
564	Non-small cell lung cancer	HFD+Bwadsworthia vs HFD	Down	0.00132407738499224	2.87808663204662
565	Central carbon metabolism in cancer	HFD+Bwadsworthia vs HFD	Down	0.000537403926836401	3.26969916448054
566	Choline metabolism in cancer	HFD+Bwadsworthia vs HFD	Down	0.000489428156945764	3.31031104917627
568	Autoimmune thyroid disease	HFD+Bwadsworthia vs HFD	Up	0.0266663976507249	1.57403564895503
572	Allograft rejection	HFD+Bwadsworthia vs HFD	Up	0.029477342875381	1.5305116668974
575	Hypertrophic cardiomyopathy (HCM)	HFD+Bwadsworthia vs HFD	Up	0.040415999068652	1.39344668113266
576	Arrhythmogenic right ventricular cardiomyopathy (ARVC)	HFD+Bwadsworthia vs HFD	Down	0.0330474272586951	1.48086234467586
578	Viral myocarditis	HFD+Bwadsworthia vs HFD	Down	0.0397958492195064	1.40016222327986
581	Pentose phosphate pathway	HFD+Bwadsworthia+Lrhamnosus vs HFD	Down	0.0431785133236346	1.36473231490723
587	Fatty acid elongation	HFD+Bwadsworthia+Lrhamnosus vs HFD	Up	0.0361979895931679	1.44131554915852
588	Fatty acid degradation	HFD+Bwadsworthia+Lrhamnosus vs HFD	Down	0.0266673496084014	1.57402014545163
601	Valine, leucine and isoleucine degradation	HFD+Bwadsworthia+Lrhamnosus vs HFD	Down	0.0431785133236346	1.36473231490723
608	Tryptophan metabolism	HFD+Bwadsworthia+Lrhamnosus vs HFD	Up	0.0496433265003888	1.30413912499041
630	Glycerophospholipid metabolism	HFD+Bwadsworthia+Lrhamnosus vs HFD	Down	0.0496433265003888	1.30413912499041
633	Linoleic acid metabolism	HFD+Bwadsworthia+Lrhamnosus vs HFD	Up	0.0361979895931679	1.44131554915852
634	alpha-Linolenic acid metabolism	HFD+Bwadsworthia+Lrhamnosus vs HFD	Down	0.0319501425867878	1.49552719933604
642	Butanoate metabolism	HFD+Bwadsworthia+Lrhamnosus vs HFD	Down	0.0361979895931679	1.44131554915852
646	Vitamin B6 metabolism	HFD+Bwadsworthia+Lrhamnosus vs HFD	Up	0.0361979895931679	1.44131554915852
651	Folate biosynthesis	HFD+Bwadsworthia+Lrhamnosus vs HFD	Up	0.0496433265003888	1.30413912499041
652	Retinol metabolism	HFD+Bwadsworthia+Lrhamnosus vs HFD	Up	0.0496433265003888	1.30413912499041
661	Biosynthesis of unsaturated fatty acids	HFD+Bwadsworthia+Lrhamnosus vs HFD	Up	0.0361979895931679	1.44131554915852
666	Fatty acid metabolism	HFD+Bwadsworthia+Lrhamnosus vs HFD	Up	0.0319501425867878	1.49552719933604
681	PPAR signaling pathway	HFD+Bwadsworthia+Lrhamnosus vs HFD	Down	0.0319501425867878	1.49552719933604
684	Mismatch repair	HFD+Bwadsworthia+Lrhamnosus vs HFD	Down	0.0431785133236346	1.36473231490723
686	Non-homologous end-joining	HFD+Bwadsworthia+Lrhamnosus vs HFD	Down	0.0435433518697038	1.3610781429916
714	Peroxisome	HFD+Bwadsworthia+Lrhamnosus vs HFD	Down	0.0496433265003888	1.30413912499041
849	Bladder cancer	HFD+Bwadsworthia+Lrhamnosus vs HFD	Down	0.0435433518697038	1.3610781429916
885	Caffeine metabolism	HFD+Bwadsworthia+Lrhamnosus vs HFD+Bwadsworthia	Up	0.0341857386344512	1.46615503207517
889	Cysteine and methionine metabolism	HFD+Bwadsworthia+Lrhamnosus vs HFD+Bwadsworthia	Down	0.02922130127034	1.5343004481572
900	Taurine and hypotaurine metabolism	HFD+Bwadsworthia+Lrhamnosus vs HFD+Bwadsworthia	Down	0.0270848437903711	1.56727366482758
902	Cyanoamino acid metabolism	HFD+Bwadsworthia+Lrhamnosus vs HFD+Bwadsworthia	Up	0.0228627094716191	1.64087230242525
907	Other glycan degradation	HFD+Bwadsworthia+Lrhamnosus vs HFD+Bwadsworthia	Up	0.0341857386344512	1.46615503207517
911	Butirosin and neomycin biosynthesis	HFD+Bwadsworthia+Lrhamnosus vs HFD+Bwadsworthia	Up	0.0320976641487431	1.493526571465
928	Pyruvate metabolism	HFD+Bwadsworthia+Lrhamnosus vs HFD+Bwadsworthia	Up	0.0220885227214925	1.65583332873507
937	Pantothenate and CoA biosynthesis	HFD+Bwadsworthia+Lrhamnosus vs HFD+Bwadsworthia	Up	0.0270848437903711	1.56727366482758
942	Porphyrin and chlorophyll metabolism	HFD+Bwadsworthia+Lrhamnosus vs HFD+Bwadsworthia	Up	0.02922130127034	1.5343004481572
943	Terpenoid backbone biosynthesis	HFD+Bwadsworthia+Lrhamnosus vs HFD+Bwadsworthia	Up	0.02922130127034	1.5343004481572
971	Base excision repair	HFD+Bwadsworthia+Lrhamnosus vs HFD+Bwadsworthia	Up	0.0270848437903711	1.56727366482758
973	Mismatch repair	HFD+Bwadsworthia+Lrhamnosus vs HFD+Bwadsworthia	Down	0.0310746226360613	1.50759413663873
974	Homologous recombination	HFD+Bwadsworthia+Lrhamnosus vs HFD+Bwadsworthia	Up	0.0270848437903711	1.56727366482758
975	Non-homologous end-joining	HFD+Bwadsworthia+Lrhamnosus vs HFD+Bwadsworthia	Down	0.0220885227214925	1.65583332873507
976	Fanconi anemia pathway	HFD+Bwadsworthia+Lrhamnosus vs HFD+Bwadsworthia	Up	0.0341857386344512	1.46615503207517
977	MAPK signaling pathway	HFD+Bwadsworthia+Lrhamnosus vs HFD+Bwadsworthia	Down	0.0220885227214925	1.65583332873507
979	Ras signaling pathway	HFD+Bwadsworthia+Lrhamnosus vs HFD+Bwadsworthia	Up	0.02922130127034	1.5343004481572
980	Rap1 signaling pathway	HFD+Bwadsworthia+Lrhamnosus vs HFD+Bwadsworthia	Up	0.0270848437903711	1.56727366482758
981	Calcium signaling pathway	HFD+Bwadsworthia+Lrhamnosus vs HFD+Bwadsworthia	Down	0.0269329909798853	1.56971541435937
982	cGMP-PKG signaling pathway	HFD+Bwadsworthia+Lrhamnosus vs HFD+Bwadsworthia	Up	0.0270848437903711	1.56727366482758
983	cAMP signaling pathway	HFD+Bwadsworthia+Lrhamnosus vs HFD+Bwadsworthia	Down	0.0270848437903711	1.56727366482758
987	HIF-1 signaling pathway	HFD+Bwadsworthia+Lrhamnosus vs HFD+Bwadsworthia	Up	0.0338359861408138	1.47062116159893
988	FoxO signaling pathway	HFD+Bwadsworthia+Lrhamnosus vs HFD+Bwadsworthia	Up	0.02922130127034	1.5343004481572
990	Sphingolipid signaling pathway	HFD+Bwadsworthia+Lrhamnosus vs HFD+Bwadsworthia	Down	0.027886179770471	1.55461097724497
998	Regulation of autophagy	HFD+Bwadsworthia+Lrhamnosus vs HFD+Bwadsworthia	Down	0.0220885227214925	1.65583332873507
999	Protein processing in endoplasmic reticulum	HFD+Bwadsworthia+Lrhamnosus vs HFD+Bwadsworthia	Down	0.0220885227214925	1.65583332873507
1001	Endocytosis	HFD+Bwadsworthia+Lrhamnosus vs HFD+Bwadsworthia	Down	0.0404424129244301	1.39316294090241
1005	PI3K-Akt signaling pathway	HFD+Bwadsworthia+Lrhamnosus vs HFD+Bwadsworthia	Down	0.0226008037064503	1.64587611664595
1006	AMPK signaling pathway	HFD+Bwadsworthia+Lrhamnosus vs HFD+Bwadsworthia	Down	0.0220885227214925	1.65583332873507
1007	Apoptosis	HFD+Bwadsworthia+Lrhamnosus vs HFD+Bwadsworthia	Down	0.0418630152573422	1.37816949404644
1009	Adrenergic signaling in cardiomyocytes	HFD+Bwadsworthia+Lrhamnosus vs HFD+Bwadsworthia	Down	0.0220885227214925	1.65583332873507
1011	Wnt signaling pathway	HFD+Bwadsworthia+Lrhamnosus vs HFD+Bwadsworthia	Down	0.0240876128869923	1.61820623700352
1014	Hedgehog signaling pathway	HFD+Bwadsworthia+Lrhamnosus vs HFD+Bwadsworthia	Up	0.0459115098661546	1.33807842459933
1016	Axon guidance	HFD+Bwadsworthia+Lrhamnosus vs HFD+Bwadsworthia	Down	0.0295621471198955	1.52926402601272
1019	Hippo signaling pathway	HFD+Bwadsworthia+Lrhamnosus vs HFD+Bwadsworthia	Up	0.0220885227214925	1.65583332873507
1020	Focal adhesion	HFD+Bwadsworthia+Lrhamnosus vs HFD+Bwadsworthia	Down	0.0270848437903711	1.56727366482758
1021	ECM-receptor interaction	HFD+Bwadsworthia+Lrhamnosus vs HFD+Bwadsworthia	Down	0.0488222483757474	1.31138222420814
1024	Tight junction	HFD+Bwadsworthia+Lrhamnosus vs HFD+Bwadsworthia	Down	0.0330547976106485	1.48076549761201
1025	Gap junction	HFD+Bwadsworthia+Lrhamnosus vs HFD+Bwadsworthia	Up	0.0270848437903711	1.56727366482758
1026	Signaling pathways regulating pluripotency of stem cells	HFD+Bwadsworthia+Lrhamnosus vs HFD+Bwadsworthia	Up	0.0338359861408138	1.47062116159893
1032	NOD-like receptor signaling pathway	HFD+Bwadsworthia+Lrhamnosus vs HFD+Bwadsworthia	Down	0.0164800436972158	1.78304164109554
1033	RIG-I-like receptor signaling pathway	HFD+Bwadsworthia+Lrhamnosus vs HFD+Bwadsworthia	Up	0.0164800436972158	1.78304164109554
1049	Neurotrophin signaling pathway	HFD+Bwadsworthia+Lrhamnosus vs HFD+Bwadsworthia	Down	0.037009466714889	1.43168717279329
1050	Retrograde endocannabinoid signaling	HFD+Bwadsworthia+Lrhamnosus vs HFD+Bwadsworthia	Up	0.0341857386344512	1.46615503207517
1052	Cholinergic synapse	HFD+Bwadsworthia+Lrhamnosus vs HFD+Bwadsworthia	Down	0.0270848437903711	1.56727366482758
1053	Serotonergic synapse	HFD+Bwadsworthia+Lrhamnosus vs HFD+Bwadsworthia	Up	0.0387548225736924	1.41167424704605
1055	Dopaminergic synapse	HFD+Bwadsworthia+Lrhamnosus vs HFD+Bwadsworthia	Up	0.0270848437903711	1.56727366482758
1056	Long-term depression	HFD+Bwadsworthia+Lrhamnosus vs HFD+Bwadsworthia	Down	0.0338359861408138	1.47062116159893
1061	Regulation of actin cytoskeleton	HFD+Bwadsworthia+Lrhamnosus vs HFD+Bwadsworthia	Up	0.0270848437903711	1.56727366482758
1062	Insulin signaling pathway	HFD+Bwadsworthia+Lrhamnosus vs HFD+Bwadsworthia	Up	0.0270848437903711	1.56727366482758
1066	Progesterone-mediated oocyte maturation	HFD+Bwadsworthia+Lrhamnosus vs HFD+Bwadsworthia	Up	0.0269329909798853	1.56971541435937
1067	Estrogen signaling pathway	HFD+Bwadsworthia+Lrhamnosus vs HFD+Bwadsworthia	Up	0.0220885227214925	1.65583332873507
1068	Melanogenesis	HFD+Bwadsworthia+Lrhamnosus vs HFD+Bwadsworthia	Down	0.0220885227214925	1.65583332873507
1070	Thyroid hormone synthesis	HFD+Bwadsworthia+Lrhamnosus vs HFD+Bwadsworthia	Down	0.0220885227214925	1.65583332873507
1071	Thyroid hormone signaling pathway	HFD+Bwadsworthia+Lrhamnosus vs HFD+Bwadsworthia	Down	0.0270848437903711	1.56727366482758
1072	Adipocytokine signaling pathway	HFD+Bwadsworthia+Lrhamnosus vs HFD+Bwadsworthia	Down	0.0269329909798853	1.56971541435937
1073	Oxytocin signaling pathway	HFD+Bwadsworthia+Lrhamnosus vs HFD+Bwadsworthia	Up	0.0295621471198955	1.52926402601272
1074	Glucagon signaling pathway	HFD+Bwadsworthia+Lrhamnosus vs HFD+Bwadsworthia	Up	0.0270848437903711	1.56727366482758
1075	Regulation of lipolysis in adipocytes	HFD+Bwadsworthia+Lrhamnosus vs HFD+Bwadsworthia	Down	0.0269329909798853	1.56971541435937
1076	Type II diabetes mellitus	HFD+Bwadsworthia+Lrhamnosus vs HFD+Bwadsworthia	Down	0.02922130127034	1.5343004481572
1082	Vasopressin-regulated water reabsorption	HFD+Bwadsworthia+Lrhamnosus vs HFD+Bwadsworthia	Up	0.0272350027604784	1.56487257637174
1087	Pancreatic secretion	HFD+Bwadsworthia+Lrhamnosus vs HFD+Bwadsworthia	Up	0.0476032685893497	1.32236322623786
1099	Cocaine addiction	HFD+Bwadsworthia+Lrhamnosus vs HFD+Bwadsworthia	Down	0.0220885227214925	1.65583332873507
1100	Amphetamine addiction	HFD+Bwadsworthia+Lrhamnosus vs HFD+Bwadsworthia	Up	0.0370332329049019	1.43140837351703
1101	Morphine addiction	HFD+Bwadsworthia+Lrhamnosus vs HFD+Bwadsworthia	Down	0.0447285274077033	1.34941539982055
1105	Salmonella infection	HFD+Bwadsworthia+Lrhamnosus vs HFD+Bwadsworthia	Down	0.0270848437903711	1.56727366482758
1107	Legionellosis	HFD+Bwadsworthia+Lrhamnosus vs HFD+Bwadsworthia	Up	0.0164800436972158	1.78304164109554
1109	Chagas disease (American trypanosomiasis)	HFD+Bwadsworthia+Lrhamnosus vs HFD+Bwadsworthia	Up	0.0220885227214925	1.65583332873507
1112	Toxoplasmosis	HFD+Bwadsworthia+Lrhamnosus vs HFD+Bwadsworthia	Up	0.0341857386344512	1.46615503207517
1113	Amoebiasis	HFD+Bwadsworthia+Lrhamnosus vs HFD+Bwadsworthia	Down	0.0332122482240619	1.47870172487568
1116	Hepatitis C	HFD+Bwadsworthia+Lrhamnosus vs HFD+Bwadsworthia	Down	0.0220885227214925	1.65583332873507
1119	Influenza A	HFD+Bwadsworthia+Lrhamnosus vs HFD+Bwadsworthia	Down	0.0220885227214925	1.65583332873507
1121	Herpes simplex infection	HFD+Bwadsworthia+Lrhamnosus vs HFD+Bwadsworthia	Down	0.0270848437903711	1.56727366482758
1123	Pathways in cancer	HFD+Bwadsworthia+Lrhamnosus vs HFD+Bwadsworthia	Down	0.0263301632964168	1.57954644744491
1127	Proteoglycans in cancer	HFD+Bwadsworthia+Lrhamnosus vs HFD+Bwadsworthia	Down	0.0270848437903711	1.56727366482758
1128	MicroRNAs in cancer	HFD+Bwadsworthia+Lrhamnosus vs HFD+Bwadsworthia	Up	0.0270848437903711	1.56727366482758
1130	Renal cell carcinoma	HFD+Bwadsworthia+Lrhamnosus vs HFD+Bwadsworthia	Down	0.0235542683905994	1.62793038065776
1134	Prostate cancer	HFD+Bwadsworthia+Lrhamnosus vs HFD+Bwadsworthia	Down	0.0220885227214925	1.65583332873507
1137	Melanoma	HFD+Bwadsworthia+Lrhamnosus vs HFD+Bwadsworthia	Up	0.0270848437903711	1.56727366482758
1141	Small cell lung cancer	HFD+Bwadsworthia+Lrhamnosus vs HFD+Bwadsworthia	Up	0.0488222483757474	1.31138222420814
1143	Central carbon metabolism in cancer	HFD+Bwadsworthia+Lrhamnosus vs HFD+Bwadsworthia	Up	0.0459115098661546	1.33807842459933
1153	Hypertrophic cardiomyopathy (HCM)	HFD+Bwadsworthia+Lrhamnosus vs HFD+Bwadsworthia	Down	0.0220885227214925	1.65583332873507
1154	Arrhythmogenic right ventricular cardiomyopathy (ARVC)	HFD+Bwadsworthia+Lrhamnosus vs HFD+Bwadsworthia	Up	0.0220885227214925	1.65583332873507
1155	Dilated cardiomyopathy	HFD+Bwadsworthia+Lrhamnosus vs HFD+Bwadsworthia	Down	0.0228627094716191	1.64087230242525
