# Supplementary material for: Bilophila wadsworthia aggravates high fat diet induced metabolic dysfunctions in mice
Source: Nat Commun. 2018 Jul 18;9:2802. doi: 10.1038/s41467-018-05249-7 (PMC6052103; doi:10.1038/s41467-018-05249-7)
Supplement: Supplementary file 6 — Supplementary Data 3 [file 41467_2018_5249_MOESM6_ESM.xlsx]

## Sheet: Feuil1
	Table S3. Microbiota pathways with significantly altered activation between studied groups.
	Term	variable	Side	value	log10pval
4	Pentose and glucuronate interconversions	HFD - CD	Up	0.00553639062869654	2.25677327514408
5	Fructose and mannose metabolism	HFD - CD	Up	0.0469504836912216	1.32835992920519
9	Fatty acid degradation	HFD - CD	Up	0.00917808335766038	2.03724800225178
11	Oxidative phosphorylation	HFD - CD	Down	0.0366057568497904	1.4364506093736
13	Purine metabolism	HFD - CD	Down	0.0498543511582497	1.30229693160404
14	Pyrimidine metabolism	HFD - CD	Down	0.0344646444127469	1.46262619795838
22	Histidine metabolism	HFD - CD	Up	0.0300674608998956	1.52190324511942
25	Phenylalanine, tyrosine and tryptophan biosynthesis	HFD - CD	Up	0.0333582995102477	1.47679609628787
26	Novobiocin biosynthesis	HFD - CD	Up	0.0123641968786388	1.90783408815858
29	Phosphonate and phosphinate metabolism	HFD - CD	Down	0.00526534494084834	2.27857317224679
30	Selenocompound metabolism	HFD - CD	Down	0.0416463988544292	1.38042254588421
31	D-Glutamine and D-glutamate metabolism	HFD - CD	Up	0.0147119089898817	1.83233097037373
33	Glutathione metabolism	HFD - CD	Down	0.0375534248070822	1.42535044995163
34	Starch and sucrose metabolism	HFD - CD	Down	0.0185418041686851	1.73184801008458
35	Amino sugar and nucleotide sugar metabolism	HFD - CD	Up	0.0289369119458458	1.53854781725419
37	Polyketide sugar unit biosynthesis	HFD - CD	Down	0.0123641968786388	1.90783408815858
38	Glycosaminoglycan degradation	HFD - CD	Up	0.047131498811531	1.32668874918101
40	Peptidoglycan biosynthesis	HFD - CD	Down	0.0141123470339943	1.8504007524294
44	Ether lipid metabolism	HFD - CD	Up	0.00353882996618192	2.45114030385668
46	Glycosphingolipid biosynthesis - globo series	HFD - CD	Down	0.00329424520093491	2.48224407807163
47	Glycosphingolipid biosynthesis - ganglio series	HFD - CD	Down	0.0375534248070822	1.42535044995163
48	Pyruvate metabolism	HFD - CD	Down	0.0375534248070822	1.42535044995163
50	Tetrachloroethene degradation	HFD - CD	Down	0.00414480157662403	2.38249625552141
53	Propanoate metabolism	HFD - CD	Down	0.00329424520093491	2.48224407807163
56	Methane metabolism	HFD - CD	Down	0.00917808335766038	2.03724800225178
57	Carbon fixation in photosynthetic organisms	HFD - CD	Down	0.0122011529035118	1.91359913031077
58	Reductive carboxylate cycle (CO2 fixation)	HFD - CD	Down	0.00329424520093491	2.48224407807163
60	Riboflavin metabolism	HFD - CD	Down	0.0300674608998956	1.52190324511942
61	Vitamin B6 metabolism	HFD - CD	Down	0.00329424520093491	2.48224407807163
62	Nicotinate and nicotinamide metabolism	HFD - CD	Down	0.0123641968786388	1.90783408815858
63	Pantothenate and CoA biosynthesis	HFD - CD	Down	0.0158867799499093	1.79896411989145
64	Biotin metabolism	HFD - CD	Down	0.0333582995102477	1.47679609628787
65	Folate biosynthesis	HFD - CD	Down	0.0333582995102477	1.47679609628787
68	Terpenoid backbone biosynthesis	HFD - CD	Down	0.0177510620714594	1.75077565737085
69	Limonene and pinene degradation	HFD - CD	Up	0.012331387247017	1.90898806372585
70	Zeatin biosynthesis	HFD - CD	Down	0.0199374485676341	1.70033041994089
71	Nitrogen metabolism	HFD - CD	Down	0.0139318311603256	1.85599179739089
72	Sulfur metabolism	HFD - CD	Down	0.0333582995102477	1.47679609628787
75	Tropane, piperidine and pyridine alkaloid biosynthesis	HFD - CD	Down	0.0120878772671866	1.91764995820363
76	Betalain biosynthesis	HFD - CD	Down	0.0139318311603256	1.85599179739089
77	Aminoacyl-tRNA biosynthesis	HFD - CD	Down	0.0195737874112715	1.70832513281563
80	Biosynthesis of vancomycin group antibiotics	HFD - CD	Up	0.0141123470339943	1.8504007524294
83	Phosphatidylinositol signaling system	HFD - CD	Down	0.0395299803707982	1.40307340131238
84	Glycolysis / Gluconeogenesis	HFD B.wad - HFD	Down	0.000275165684869668	3.56040572669001
85	Citrate cycle (TCA cycle)	HFD B.wad - HFD	Down	1.60858606221183e-06	5.79355569861415
87	Pentose and glucuronate interconversions	HFD B.wad - HFD	Up	0.00209702432027783	2.67839653276727
89	Galactose metabolism	HFD B.wad - HFD	Down	0.00104769316304947	2.97976589016343
90	Ascorbate and aldarate metabolism	HFD B.wad - HFD	Up	0.00956973745906282	2.01909997671055
91	Fatty acid biosynthesis	HFD B.wad - HFD	Down	3.22524529129149e-06	5.49143725014397
94	Oxidative phosphorylation	HFD B.wad - HFD	Down	0.00501658025889801	2.29959223520315
95	Arginine biosynthesis	HFD B.wad - HFD	Up	2.56437706415743e-06	5.59101811610994
96	Purine metabolism	HFD B.wad - HFD	Down	0.0014255016290017	2.84603228206126
97	Pyrimidine metabolism	HFD B.wad - HFD	Down	0.000571067350693067	3.24331266879542
98	Alanine, aspartate and glutamate metabolism	HFD B.wad - HFD	Down	1.21739948932403e-05	4.91456688476126
99	Glycine, serine and threonine metabolism	HFD B.wad - HFD	Up	2.56437706415743e-06	5.59101811610994
101	Cysteine and methionine metabolism	HFD B.wad - HFD	Down	7.70822572462859e-05	4.1130455761228
102	Valine, leucine and isoleucine biosynthesis	HFD B.wad - HFD	Down	5.16988508984859e-05	4.28651910978793
103	Lysine biosynthesis	HFD B.wad - HFD	Down	0.000198804048491533	3.70157477577558
104	Arginine and proline metabolism	HFD B.wad - HFD	Up	5.16988508984859e-05	4.28651910978793
105	Histidine metabolism	HFD B.wad - HFD	Up	0.000112104169859074	3.95037823296162
106	Phenylalanine metabolism	HFD B.wad - HFD	Down	1.60858606221183e-06	5.79355569861415
107	Benzoate degradation	HFD B.wad - HFD	Up	5.16988508984859e-05	4.28651910978793
108	Phenylalanine, tyrosine and tryptophan biosynthesis	HFD B.wad - HFD	Up	0.000284715558101606	3.54558880045732
110	beta-Alanine metabolism	HFD B.wad - HFD	Up	0.00010725301262338	3.96959050010049
111	Taurine and hypotaurine metabolism	HFD B.wad - HFD	Up	5.16988508984859e-05	4.28651910978793
113	Selenocompound metabolism	HFD B.wad - HFD	Down	0.0011636073551877	2.93419354223132
115	D-Alanine metabolism	HFD B.wad - HFD	Down	0.00058821741019738	3.2304621252884
117	Starch and sucrose metabolism	HFD B.wad - HFD	Down	0.01246158089545	1.90442685891131
118	Amino sugar and nucleotide sugar metabolism	HFD B.wad - HFD	Up	0.000572708123483379	3.24206665666494
119	Streptomycin biosynthesis	HFD B.wad - HFD	Down	3.44083432570893e-05	4.46333623791746
120	Polyketide sugar unit biosynthesis	HFD B.wad - HFD	Down	0.00264814683977999	2.57705793692944
121	Glycosaminoglycan degradation	HFD B.wad - HFD	Up	0.00390135175969105	2.4087848903943
122	Lipopolysaccharide biosynthesis	HFD B.wad - HFD	Up	3.44083432570893e-05	4.46333623791746
123	Peptidoglycan biosynthesis	HFD B.wad - HFD	Down	0.00592414220678067	2.22737452495183
125	Inositol phosphate metabolism	HFD B.wad - HFD	Up	0.00559911395732265	2.25188069333146
126	Glycerophospholipid metabolism	HFD B.wad - HFD	Down	3.73597708197579e-05	4.42759579657524
127	Ether lipid metabolism	HFD B.wad - HFD	Up	0.0365986728665377	1.43653466261623
128	Sphingolipid metabolism	HFD B.wad - HFD	Down	0.0353669911448145	1.45140188632004
130	Glycosphingolipid biosynthesis - ganglio series	HFD B.wad - HFD	Down	0.0127884727061174	1.89318131907973
131	Pyruvate metabolism	HFD B.wad - HFD	Down	0.000781956290593727	3.10681752224001
134	Glyoxylate and dicarboxylate metabolism	HFD B.wad - HFD	Down	1.21739948932403e-05	4.91456688476126
135	Nitrotoluene degradation	HFD B.wad - HFD	Up	0.000773966341824336	3.11127792546414
137	Butanoate metabolism	HFD B.wad - HFD	Down	2.56437706415743e-06	5.59101811610994
138	One carbon pool by folate	HFD B.wad - HFD	Down	1.21739948932403e-05	4.91456688476126
139	Methane metabolism	HFD B.wad - HFD	Down	0.000838019190784537	3.07674603583703
140	Carbon fixation in photosynthetic organisms	HFD B.wad - HFD	Down	0.0450703596719651	1.3461089761441
142	Thiamine metabolism	HFD B.wad - HFD	Down	2.56613565119893e-05	4.59072038965633
143	Riboflavin metabolism	HFD B.wad - HFD	Down	0.000730554135375218	3.13634759653513
145	Nicotinate and nicotinamide metabolism	HFD B.wad - HFD	Down	0.000773966341824336	3.11127792546414
146	Pantothenate and CoA biosynthesis	HFD B.wad - HFD	Down	0.0011523976076877	2.93839765196149
147	Biotin metabolism	HFD B.wad - HFD	Down	0.000773966341824336	3.11127792546414
148	Folate biosynthesis	HFD B.wad - HFD	Down	3.44083432570893e-05	4.46333623791746
149	Atrazine degradation	HFD B.wad - HFD	Down	5.16988508984859e-05	4.28651910978793
150	Porphyrin and chlorophyll metabolism	HFD B.wad - HFD	Down	0.00147838882166929	2.83021132988053
151	Terpenoid backbone biosynthesis	HFD B.wad - HFD	Down	0.00211069894737809	2.67557370644423
152	Limonene and pinene degradation	HFD B.wad - HFD	Down	0.0131975623293118	1.87950627824064
153	Zeatin biosynthesis	HFD B.wad - HFD	Down	0.0263961092867886	1.57846008221358
154	Nitrogen metabolism	HFD B.wad - HFD	Down	0.000627231715934468	3.20257198969371
155	Sulfur metabolism	HFD B.wad - HFD	Down	0.00084126800490577	3.07506562785261
156	Caprolactam degradation	HFD B.wad - HFD	Up	0.0131975623293118	1.87950627824064
157	Phenylpropanoid biosynthesis	HFD B.wad - HFD	Down	0.000838019190784537	3.07674603583703
158	Tropane, piperidine and pyridine alkaloid biosynthesis	HFD B.wad - HFD	Down	0.011493875679005	1.93953350462829
160	Aminoacyl-tRNA biosynthesis	HFD B.wad - HFD	Down	0.00445616987815002	2.35103826134042
161	Biosynthesis of ansamycins	HFD B.wad - HFD	Up	0.000982245838382678	3.00777980254799
162	Biosynthesis of siderophore group nonribosomal peptides	HFD B.wad - HFD	Down	0.000275165684869668	3.56040572669001
163	Biosynthesis of vancomycin group antibiotics	HFD B.wad - HFD	Up	0.00891085316286127	2.05008071277744
164	Biosynthesis of type II polyketide backbone	HFD B.wad - HFD	Up	1.18542943392809e-05	4.92612429353546
165	Biosynthesis of type II polyketide products	HFD B.wad - HFD	Down	5.16988508984859e-05	4.28651910978793
166	Phosphatidylinositol signaling system	HFD B.wad - HFD	Down	0.0234886294633503	1.62914232310613
167	Glycolysis / Gluconeogenesis	HFD B.wad L.rhamn - HFD	Down	1.655430240966e-06	5.78108911548687
168	Citrate cycle (TCA cycle)	HFD B.wad L.rhamn - HFD	Down	0.000112650241165746	3.94826787418569
169	Pentose phosphate pathway	HFD B.wad L.rhamn - HFD	Down	1.20026937327639e-05	4.92072127545325
171	Fructose and mannose metabolism	HFD B.wad L.rhamn - HFD	Up	1.96213346040865e-05	4.70727145610603
172	Galactose metabolism	HFD B.wad L.rhamn - HFD	Up	0.000206103722356034	3.68591416453284
174	Fatty acid biosynthesis	HFD B.wad L.rhamn - HFD	Down	1.62092984523948e-05	4.79023578125556
175	Fatty acid degradation	HFD B.wad L.rhamn - HFD	Up	0.00955759656569673	2.01965130536885
176	Ubiquinone and other terpenoid-quinone biosynthesis	HFD B.wad L.rhamn - HFD	Down	1.655430240966e-06	5.78108911548687
177	Oxidative phosphorylation	HFD B.wad L.rhamn - HFD	Down	2.02768749563867e-05	4.69299897703967
178	Arginine biosynthesis	HFD B.wad L.rhamn - HFD	Up	1.73254061669372e-06	5.76131657524476
179	Purine metabolism	HFD B.wad L.rhamn - HFD	Down	2.80044332305984e-05	4.55277321240122
180	Pyrimidine metabolism	HFD B.wad L.rhamn - HFD	Down	0.00706590058620783	2.15083247717079
181	Alanine, aspartate and glutamate metabolism	HFD B.wad L.rhamn - HFD	Down	1.75573454022314e-05	4.7555411469899
182	Glycine, serine and threonine metabolism	HFD B.wad L.rhamn - HFD	Up	1.07799176632969e-05	4.96738455626546
183	Monobactam biosynthesis	HFD B.wad L.rhamn - HFD	Down	7.18370999794062e-07	6.14365120819436
184	Cysteine and methionine metabolism	HFD B.wad L.rhamn - HFD	Down	0.000228684242284493	3.64076375985615
185	Valine, leucine and isoleucine biosynthesis	HFD B.wad L.rhamn - HFD	Down	8.59404302382309e-06	5.06580247646522
186	Lysine biosynthesis	HFD B.wad L.rhamn - HFD	Down	0.000239428324351316	3.6208244738885
187	Arginine and proline metabolism	HFD B.wad L.rhamn - HFD	Up	0.000239428324351316	3.6208244738885
188	Histidine metabolism	HFD B.wad L.rhamn - HFD	Up	0.0153270466597433	1.81454152048427
189	Phenylalanine metabolism	HFD B.wad L.rhamn - HFD	Down	4.54976942131444e-06	5.34201061248316
190	Benzoate degradation	HFD B.wad L.rhamn - HFD	Up	0.000110859253170194	3.95522805146209
191	Phenylalanine, tyrosine and tryptophan biosynthesis	HFD B.wad L.rhamn - HFD	Up	0.0159808300118181	1.79640066806387
192	Novobiocin biosynthesis	HFD B.wad L.rhamn - HFD	Up	0.00535641575317534	2.27112572137205
194	Taurine and hypotaurine metabolism	HFD B.wad L.rhamn - HFD	Up	7.31525749922563e-07	6.13577038197551
195	Phosphonate and phosphinate metabolism	HFD B.wad L.rhamn - HFD	Down	0.0211015754403781	1.6756851191326
196	Selenocompound metabolism	HFD B.wad L.rhamn - HFD	Down	0.000529742523446881	3.27593516401533
197	D-Glutamine and D-glutamate metabolism	HFD B.wad L.rhamn - HFD	Up	6.65532429827171e-05	4.17683077752688
198	D-Alanine metabolism	HFD B.wad L.rhamn - HFD	Down	0.00119820658797159	2.92146829690402
200	Starch and sucrose metabolism	HFD B.wad L.rhamn - HFD	Down	0.00792018013352461	2.10126494087186
201	Amino sugar and nucleotide sugar metabolism	HFD B.wad L.rhamn - HFD	Up	0.00506861980249697	2.29511028401238
202	Streptomycin biosynthesis	HFD B.wad L.rhamn - HFD	Down	2.80044332305984e-05	4.55277321240122
203	Polyketide sugar unit biosynthesis	HFD B.wad L.rhamn - HFD	Down	0.000311834728666536	3.50607551958864
204	Glycosaminoglycan degradation	HFD B.wad L.rhamn - HFD	Up	0.000527073806178432	3.27812856624536
205	Lipopolysaccharide biosynthesis	HFD B.wad L.rhamn - HFD	Up	8.12690267030312e-07	6.09007494142883
207	Glycerolipid metabolism	HFD B.wad L.rhamn - HFD	Down	5.91724498657209e-05	4.22788044963226
209	Glycerophospholipid metabolism	HFD B.wad L.rhamn - HFD	Down	0.000126202418101062	3.89893232371402
210	Ether lipid metabolism	HFD B.wad L.rhamn - HFD	Up	0.023063917997493	1.63706691472753
211	Sphingolipid metabolism	HFD B.wad L.rhamn - HFD	Down	0.0102617066851351	1.98878040313297
212	Glycosphingolipid biosynthesis - globo series	HFD B.wad L.rhamn - HFD	Down	0.0369832567138329	1.4319948478937
213	Glycosphingolipid biosynthesis - ganglio series	HFD B.wad L.rhamn - HFD	Down	0.00144467736118023	2.84022913277206
214	Pyruvate metabolism	HFD B.wad L.rhamn - HFD	Down	3.94631890652149e-05	4.4038078218344
215	1- and 2-Methylnaphthalene degradation	HFD B.wad L.rhamn - HFD	Up	0.0143345009048386	1.84361742361376
216	Tetrachloroethene degradation	HFD B.wad L.rhamn - HFD	Down	0.0153270466597433	1.81454152048427
217	Glyoxylate and dicarboxylate metabolism	HFD B.wad L.rhamn - HFD	Down	2.80044332305984e-05	4.55277321240122
218	Nitrotoluene degradation	HFD B.wad L.rhamn - HFD	Up	2.80044332305984e-05	4.55277321240122
221	One carbon pool by folate	HFD B.wad L.rhamn - HFD	Down	0.00224500437918724	2.64878280750921
225	Thiamine metabolism	HFD B.wad L.rhamn - HFD	Down	4.01456847393917e-05	4.39636113020074
226	Riboflavin metabolism	HFD B.wad L.rhamn - HFD	Down	2.80044332305984e-05	4.55277321240122
227	Vitamin B6 metabolism	HFD B.wad L.rhamn - HFD	Down	0.0233423223967594	1.63185593689728
228	Nicotinate and nicotinamide metabolism	HFD B.wad L.rhamn - HFD	Down	0.00288115491047228	2.54043339046841
229	Pantothenate and CoA biosynthesis	HFD B.wad L.rhamn - HFD	Down	0.00492004335592921	2.30803107016804
230	Biotin metabolism	HFD B.wad L.rhamn - HFD	Down	0.000150502878921452	3.82245519251039
231	Folate biosynthesis	HFD B.wad L.rhamn - HFD	Down	0.000332107091493472	3.47872185079848
232	Atrazine degradation	HFD B.wad L.rhamn - HFD	Down	1.20026937327639e-05	4.92072127545325
233	Porphyrin and chlorophyll metabolism	HFD B.wad L.rhamn - HFD	Down	1.08656022769825e-06	5.96394619586709
234	Terpenoid backbone biosynthesis	HFD B.wad L.rhamn - HFD	Down	0.00719895172278371	2.14273073886809
236	Zeatin biosynthesis	HFD B.wad L.rhamn - HFD	Down	0.0116261793428727	1.93456298199728
237	Nitrogen metabolism	HFD B.wad L.rhamn - HFD	Down	0.00204390558499581	2.68953916962459
238	Sulfur metabolism	HFD B.wad L.rhamn - HFD	Down	0.00711840213373372	2.14761748141669
240	Phenylpropanoid biosynthesis	HFD B.wad L.rhamn - HFD	Down	0.000648154196492636	3.18832166277211
241	Tropane, piperidine and pyridine alkaloid biosynthesis	HFD B.wad L.rhamn - HFD	Down	0.0392953431906763	1.40565891391019
243	Aminoacyl-tRNA biosynthesis	HFD B.wad L.rhamn - HFD	Down	0.00347475809019148	2.4590754252471
245	Biosynthesis of siderophore group nonribosomal peptides	HFD B.wad L.rhamn - HFD	Down	1.20026937327639e-05	4.92072127545325
246	Biosynthesis of vancomycin group antibiotics	HFD B.wad L.rhamn - HFD	Up	0.000261948337340198	3.58178435379656
247	Biosynthesis of type II polyketide backbone	HFD B.wad L.rhamn - HFD	Up	8.07584802068634e-05	4.09281186263557
248	Biosynthesis of type II polyketide products	HFD B.wad L.rhamn - HFD	Down	0.00121245613084119	2.91633396610984
249	Phosphatidylinositol signaling system	HFD B.wad L.rhamn - HFD	Down	0.000766273992045137	3.11561591449677
252	Pentose phosphate pathway	HFD B.wad L.rhamn - HFD B.wad	Down	0.00610296999338399	2.21445876534404
254	Fructose and mannose metabolism	HFD B.wad L.rhamn - HFD B.wad	Up	0.000794164581053609	3.10008948593996
255	Galactose metabolism	HFD B.wad L.rhamn - HFD B.wad	Up	8.83862565360904e-09	8.05361525958604
258	Fatty acid degradation	HFD B.wad L.rhamn - HFD B.wad	Up	0.0168746298122918	1.77276574574093
259	Ubiquinone and other terpenoid-quinone biosynthesis	HFD B.wad L.rhamn - HFD B.wad	Down	6.20632358725583e-05	4.20716558477892
266	Monobactam biosynthesis	HFD B.wad L.rhamn - HFD B.wad	Down	3.89684166806154e-07	6.40928723959712
276	beta-Alanine metabolism	HFD B.wad L.rhamn - HFD B.wad	Down	0.0164621508983615	1.78351342172023
280	D-Glutamine and D-glutamate metabolism	HFD B.wad L.rhamn - HFD B.wad	Up	0.000155908327006007	3.80713068868426
291	Inositol phosphate metabolism	HFD B.wad L.rhamn - HFD B.wad	Down	9.98634179021949e-05	4.00059357396426
303	Butanoate metabolism	HFD B.wad L.rhamn - HFD B.wad	Up	6.15983922851053e-07	6.21043062275147
318	Limonene and pinene degradation	HFD B.wad L.rhamn - HFD B.wad	Up	0.000766982957863748	3.11521428583976
